# Supplementary material for: Molecular Signatures Related to Inflammation and Angiogenesis in Patients with Lower Extremity Artery Disease, Abdominal Aortic Aneurysm, and Varicose Veins: Shared and Distinct Pathways
Source: Int J Mol Sci. 2025 Sep 9;26(18):8786. doi: 10.3390/ijms26188786 (PMC12469879; doi:10.3390/ijms26188786)
Supplement: Supplementary file 1 [file ijms-26-08786-s001.zip]

Archive with 3 entries (3 files):
- Supplementary Materials - Expanded Materials and Methods.pdf
- Supplementary Materials - Supplementary Figures.pdf
- Supplementary Materials - Supplementary Tables.xlsx
