# Supplementary material for: Molecular Signatures Related to Inflammation and Angiogenesis in Patients with Lower Extremity Artery Disease, Abdominal Aortic Aneurysm, and Varicose Veins: Shared and Distinct Pathways
Source: Int J Mol Sci. 2025 Sep 9;26(18):8786. doi: 10.3390/ijms26188786 (PMC12469879; doi:10.3390/ijms26188786)
Supplement: Supplementary file 1 [file ijms-26-08786-s001.zip › Supplementary Materials - Supplementary Tables.xlsx]

## Sheet: Table S1
			Differential expression		ROC	Univariate logistic regression
Comparison	Gene symbol	Gene name	Fold change	FDR	ROC-AUC	OR	FDR
LEAD vs. AAA	ANGPT1	Angiopoietin 1	0.548	0.663	0.538	0.689	0.247
LEAD vs. AAA	CCL2	C-C motif chemokine ligand 2	0.585	0.48	0.563	0.727	0.293
LEAD vs. AAA	CCL5	C-C motif chemokine ligand 5	0.683	0.067	0.65	0.451	0.105
LEAD vs. AAA	CXCL8	C-X-C motif chemokine ligand 8	0.25	0.951	0.505	0.835	0.394
LEAD vs. AAA	FGF2	Fibroblast growth factor 2	1.564	0.067	0.65	1.741	0.161
LEAD vs. AAA	IL1B	Interleukin 1 beta	1.346	0.663	0.539	1.251	0.394
LEAD vs. AAA	PDGFA	Platelet derived growth factor subunit A	0.757	0.117	0.63	0.6	0.247
LEAD vs. AAA	PDGFB	Platelet derived growth factor subunit B	1.093	0.2	0.605	1.093	0.752
LEAD vs. AAA	TGFA	Transforming growth factor alpha	1.127	0.2	0.607	1.19	0.62
LEAD vs. AAA	TGFB1	Transforming growth factor beta 1	2.494	2.704 × 10-5	0.806	9.997	1.297 × 10-3
LEAD vs. AAA	TNF	Tumor necrosis factor	1.038	0.951	0.504	1.054	0.847
LEAD vs. AAA	VEGFA	Vascular endothelial growth factor A	1.858	1.490 × 10-3	0.739	4.432	1.995 × 10-2
LEAD vs. AAA	VEGFB	Vascular endothelial growth factor B	5.057	1.099 × 10-10	0.953	526.126	4.312 × 10-4
LEAD vs. AAA	VEGFC	Vascular endothelial growth factor C	1.288	0.221	0.597	1.251	0.418
LEAD vs. VV	ANGPT1	Angiopoietin 1	0.791	0.115	0.635	0.89	0.624
LEAD vs. VV	CCL2	C-C motif chemokine ligand 2	0.264	0.379	0.58	0.496	0.127
LEAD vs. VV	CCL5	C-C motif chemokine ligand 5	0.405	3.143 × 10-2	0.686	0.351	0.127
LEAD vs. VV	CXCL8	C-X-C motif chemokine ligand 8	0.495	0.996	0.498	0.818	0.328
LEAD vs. VV	FGF2	Fibroblast growth factor 2	0.761	0.804	0.533	0.777	0.491
LEAD vs. VV	IL1B	Interleukin 1 beta	0.926	0.258	0.599	0.947	0.785
LEAD vs. VV	PDGFA	Platelet derived growth factor subunit A	0.46	0.115	0.635	0.548	0.127
LEAD vs. VV	PDGFB	Platelet derived growth factor subunit B	0.816	0.502	0.563	0.752	0.491
LEAD vs. VV	TGFA	Transforming growth factor alpha	1.103	0.102	0.649	1.125	0.761
LEAD vs. VV	TGFB1	Transforming growth factor beta 1	1.716	3.143 × 10-2	0.695	3.089	4.201 × 10-2
LEAD vs. VV	TNF	Tumor necrosis factor	0.949	0.804	0.527	0.914	0.785
LEAD vs. VV	VEGFA	Vascular endothelial growth factor A	1.211	0.227	0.608	1.318	0.491
LEAD vs. VV	VEGFB	Vascular endothelial growth factor B	3.248	5.914 × 10-7	0.876	26.394	5.374 × 10-4
LEAD vs. VV	VEGFC	Vascular endothelial growth factor C	0.399	0.996	0.5	0.731	0.292
AAA vs. VV	ANGPT1	Angiopoietin 1	1.444	0.294	0.608	1.179	0.417
AAA vs. VV	CCL2	C-C motif chemokine ligand 2	0.452	0.676	0.542	0.76	0.232
AAA vs. VV	CCL5	C-C motif chemokine ligand 5	0.592	0.678	0.537	0.631	0.204
AAA vs. VV	CXCL8	C-X-C motif chemokine ligand 8	1.979	0.896	0.514	1.091	0.434
AAA vs. VV	FGF2	Fibroblast growth factor 2	0.487	0.134	0.674	0.49	0.165
AAA vs. VV	IL1B	Interleukin 1 beta	0.688	0.317	0.59	0.635	0.228
AAA vs. VV	PDGFA	Platelet derived growth factor subunit A	0.608	0.958	0.504	0.658	0.204
AAA vs. VV	PDGFB	Platelet derived growth factor subunit B	0.746	0.294	0.636	0.696	0.246
AAA vs. VV	TGFA	Transforming growth factor alpha	0.978	0.579	0.443	0.982	0.931
AAA vs. VV	TGFB1	Transforming growth factor beta 1	0.688	0.309	0.596	0.476	0.165
AAA vs. VV	TNF	Tumor necrosis factor	0.914	0.579	0.555	0.867	0.673
AAA vs. VV	VEGFA	Vascular endothelial growth factor A	0.652	0.294	0.603	0.52	0.181
AAA vs. VV	VEGFB	Vascular endothelial growth factor B	0.642	0.294	0.608	0.522	0.165
AAA vs. VV	VEGFC	Vascular endothelial growth factor C	0.31	0.294	0.605	0.674	0.204

## Sheet: Table S2
LEAD vs. AAA	Gene	Threshold	Specificity	Sensitivity	Accuracy	PPV	NPV	Youden index	ROC-AUC
	ANGPT1	0.00395634	0.918919	0.325	0.61039	0.8125	0.557377	1.24392	0.537838
	CCL2	0.00318133	0.864865	0.375	0.61039	0.75	0.561404	1.23986	0.562838
	CCL5	0.664426	0.594595	0.725	0.662338	0.659091	0.666667	1.31959	0.65
	CXCL8	0.729504	1	0.1	0.532468	1	0.506849	1.1	0.505405
	FGF2	0.00184075	0.648649	0.725	0.688312	0.690476	0.685714	1.37365	0.649662
	IL1B	0.0578115	0.540541	0.65	0.597403	0.604651	0.588235	1.19054	0.538851
	PDGFA	0.00878106	0.621622	0.7	0.662338	0.666667	0.657143	1.32162	0.62973
	PDGFB	0.00874406	0.810811	0.45	0.623377	0.72	0.576923	1.26081	0.60473
	TGFA	0.00434178	0.810811	0.475	0.636364	0.730769	0.588235	1.28581	0.607095
	TGFB1	1.01442	0.864865	0.65	0.753247	0.83871	0.695652	1.51486	0.806081
	TNF	0.0536976	0.459459	0.725	0.597403	0.591837	0.607143	1.18446	0.504054
	VEGFA	0.0212573	0.72973	0.7	0.714286	0.736842	0.692308	1.42973	0.738514
	VEGFB	0.0604762	0.756757	1	0.883117	0.816327	1	1.75676	0.953378
	VEGFC	0.00114873	0.594595	0.675	0.636364	0.642857	0.628571	1.26959	0.597297
LEAD vs. VV	Gene	Threshold	Specificity	Sensitivity	Accuracy	PPV	NPV	Youden index	ROC-AUC
	ANGPT1	0.000603108	0.945946	0.428571	0.694444	0.882353	0.636364	1.37452	0.634749
	CCL2	0.0070136	0.972973	0.314286	0.652778	0.916667	0.6	1.28726	0.579923
	CCL5	0.484154	0.486486	0.857143	0.666667	0.612245	0.782609	1.34363	0.685714
	CXCL8	0.00501773	0.891892	0.257143	0.583333	0.692308	0.559322	1.14903	0.498069
	FGF2	0.00365051	0.810811	0.342857	0.583333	0.631579	0.566038	1.15367	0.532819
	IL1B	0.0579523	0.540541	0.685714	0.611111	0.585366	0.645161	1.22625	0.599228
	PDGFA	0.0052912	0.405405	0.828571	0.611111	0.568627	0.714286	1.23398	0.634749
	PDGFB	0.0298778	0.945946	0.257143	0.611111	0.818182	0.57377	1.20309	0.562934
	TGFA	0.00593945	0.675676	0.685714	0.680556	0.666667	0.694444	1.36139	0.649421
	TGFB1	1.0011	0.864865	0.514286	0.694444	0.782609	0.653061	1.37915	0.694595
	TNF	0.0355258	0.486486	0.657143	0.569444	0.547619	0.6	1.14363	0.527413
	VEGFA	0.0163709	0.864865	0.428571	0.652778	0.75	0.615385	1.29344	0.608494
	VEGFB	0.0525287	0.837838	0.771429	0.805556	0.818182	0.794872	1.60927	0.875676
	VEGFC	0.00180562	0.486486	0.657143	0.569444	0.547619	0.6	1.14363	0.500386
AAA vs. VV	Gene	Threshold	Specificity	Sensitivity	Accuracy	PPV	NPV	Youden index	ROC-AUC
	ANGPT1	0.00113154	0.625	0.657143	0.64	0.605263	0.675676	1.28214	0.607857
	CCL2	0.00764322	0.925	0.314286	0.64	0.785714	0.606557	1.23929	0.542143
	CCL5	3.34604	1	0.171429	0.613333	1	0.57971	1.17143	0.537143
	CXCL8	0.00524421	0.85	0.257143	0.573333	0.6	0.566667	1.10714	0.514286
	FGF2	0.00196263	0.75	0.628571	0.693333	0.6875	0.697674	1.37857	0.674286
	IL1B	0.145806	0.875	0.4	0.653333	0.736842	0.625	1.275	0.59
	PDGFA	0.00885557	0.7	0.485714	0.6	0.586207	0.608696	1.18571	0.503571
	PDGFB	0.0139178	0.675	0.628571	0.653333	0.628571	0.675	1.30357	0.636429
	TGFA	0.0184287	0.95	0.142857	0.573333	0.714286	0.558824	1.09286	0.442857
	TGFB1	1.64924	0.875	0.428571	0.666667	0.75	0.636364	1.30357	0.595714
	TNF	0.0474155	0.7	0.542857	0.626667	0.612903	0.636364	1.24286	0.555
	VEGFA	0.0328154	0.875	0.371429	0.64	0.722222	0.614035	1.24643	0.602857
	VEGFB	0.026439	0.675	0.571429	0.626667	0.606061	0.642857	1.24643	0.607857
	VEGFC	0.00115013	0.675	0.6	0.64	0.617647	0.658537	1.275	0.605

## Sheet: Table S3
LEAD vs. AAA	Mode	Gene	OR	CI_low	CI_high	Intercept	Coeficient	P value of intercept	P value of coefficient	FDR
	univariate	ANGPT1	0.689	0.405	1.014	0.262989	-115.717	0.384814	0.112836	0.247298
	univariate	CCL2	0.727	0.413	1.051	0.215832	-107.444	0.472169	0.167483	0.293095
	univariate	CCL5	0.451	0.207	0.886	0.697354	-0.860853	0.0943368	0.029983	0.104941
	univariate	CXCL8	0.835	0.513	1.019	0.05326	-0.827772	0.827208	0.258979	0.393607
	univariate	FGF2	1.741	1.034	3.305	-0.616397	237.697	0.0839329	0.0575213	0.16106
	univariate	IL1B	1.251	0.848	1.969	-0.299505	2.02357	0.326259	0.281148	0.393607
	univariate	PDGFA	0.6	0.297	1.111	0.423354	-43.3268	0.280723	0.123649	0.247298
	univariate	PDGFB	1.093	0.692	1.784	-0.166491	5.08049	0.605964	0.698632	0.752373
	univariate	TGFA	1.19	0.692	2.122	-0.25147	21.6734	0.483388	0.5317	0.620317
	univariate	TGFB1	9.997	3.474	39.557	-2.10299	1.38507	0.000135329	0.000185335	0.00129734
	univariate	TNF	1.054	0.613	1.823	-0.130108	1.01248	0.712774	0.846781	0.846781
	univariate	VEGFA	4.432	1.787	13.735	-1.44476	54.8078	0.00460871	0.00427433	0.0199469
	univariate	VEGFB	526.126	44.833	18435.3	-4.51474	95.3747	2.76151e-05	3.07988e-05	0.000431184
	univariate	VEGFC	1.251	0.821	2.109	-0.299382	123.762	0.34721	0.328044	0.417511
	multivariate	ANGPT1	0.643	0.319	0.979	3.47244	-142.036	0.327652	0.116533	0.233066
	multivariate	CCL2	0.642	0.297	1.21	3.1424	-96.5446	0.372403	0.169943	0.2974
	multivariate	CCL5	0.309	0.084	0.983	4.20345	-0.969575	0.2488	0.058834	0.164735
	multivariate	CXCL8	0.934	0.483	1.183	2.32479	-0.337459	0.495669	0.745371	0.813235
	multivariate	FGF2	1.324	0.676	3.041	1.90824	100.879	0.581677	0.448819	0.571224
	multivariate	IL1B	1.511	0.851	3.288	1.63601	3.46429	0.639179	0.219179	0.340945
	multivariate	PDGFA	0.273	0.09	0.701	4.06907	-86.7886	0.264085	0.0110812	0.0387842
	multivariate	PDGFB	1.075	0.604	2.246	2.09432	3.83089	0.55559	0.813235	0.813235
	multivariate	TGFA	1.824	0.875	3.844	1.46991	75.8727	0.661381	0.101854	0.233066
	multivariate	TGFB1	45.925	7.819	536.219	-6.44042	2.41869	0.172274	0.000304261	0.00425966
	multivariate	TNF	1.332	0.637	2.855	1.22312	5.44148	0.739468	0.446351	0.571224
	multivariate	VEGFA	16.677	3.711	107.524	0.172053	100.878	0.962691	0.000902086	0.00572092
	multivariate	VEGFB	1337.72	48.214	561190	-9.43508	128.544	0.143424	0.00122591	0.00572092
	multivariate	VEGFC	1.121	0.524	2.885	2.16396	40.0567	0.531279	0.78285	0.813235
LEAD vs. VV	Mode	Gene	OR	CI_low	CI_high	Intercept	Coeficient	P value of intercept	P value of coefficient	FDR
	univariate	ANGPT1	0.89	0.621	1.236	0.171832	-45.9076	0.552646	0.490531	0.624312
	univariate	CCL2	0.496	0.22	0.845	0.551384	-137.581	0.0735545	0.0378472	0.127377
	univariate	CCL5	0.351	0.113	0.749	0.901515	-0.818023	0.0323928	0.0350715	0.127377
	univariate	CXCL8	0.818	0.587	1.056	0.246031	-1.57715	0.361121	0.16408	0.32816
	univariate	FGF2	0.777	0.451	1.214	0.304098	-76.1719	0.362391	0.302116	0.490651
	univariate	IL1B	0.947	0.627	1.412	0.110172	-0.411809	0.72141	0.784525	0.784525
	univariate	PDGFA	0.548	0.26	0.884	0.592734	-37.9107	0.0763311	0.0454917	0.127377
	univariate	PDGFB	0.752	0.397	1.301	0.338665	-14.0887	0.362574	0.330447	0.490651
	univariate	TGFA	1.125	0.675	1.936	-0.0618042	14.4939	0.860035	0.651991	0.760656
	univariate	TGFB1	3.089	1.472	7.442	-1.02287	0.58624	0.0222095	0.00600202	0.0420141
	univariate	TNF	0.914	0.491	1.682	0.145831	-1.67517	0.707399	0.769957	0.784525
	univariate	VEGFA	1.318	0.756	2.505	-0.217876	8.45144	0.559024	0.350465	0.490651
	univariate	VEGFB	26.394	6.677	156.682	-2.5093	43.7937	9.79168e-05	3.8384e-05	0.000537376
	univariate	VEGFC	0.731	0.419	0.994	0.326538	-88.2411	0.243495	0.1253	0.292367
	multivariate	ANGPT1	0.759	0.12	1.735	-5.04602	-88.6874	0.345049	0.622789	0.886667
	multivariate	CCL2	0.003	0	0.38	-8.1923	-1301.72	0.192726	0.190111	0.809037
	multivariate	CCL5	0.094	0.001	0.999	-6.34343	-1.95452	0.249639	0.231153	0.809037
	multivariate	CXCL8	0.342	0.001	1.491	-5.22433	-5.2824	0.336038	0.537649	0.886667
	multivariate	FGF2	0.585	0.079	1.492	-6.4493	-192.842	0.248881	0.46394	0.886667
	multivariate	IL1B	0.132	0.002	1.042	-6.78952	-16.9857	0.214752	0.1777	0.809037
	multivariate	PDGFA	0.501	0.033	1.347	-5.0142	-46.2399	0.349343	0.45145	0.886667
	multivariate	PDGFB	0.669	0.098	2.507	-5.49787	-21.16	0.296228	0.606731	0.886667
	multivariate	TGFA	1.017	0.243	2.45	-5.31083	2.17275	0.327381	0.972919	0.994722
	multivariate	TGFB1	21.231	1.941	2306.35	-5.4058	1.93108	0.49664	0.063713	0.809037
	multivariate	TNF	0.837	0.135	3.657	-5.37215	-3.36749	0.31501	0.824273	0.994722
	multivariate	VEGFA	1.101	0.267	3.019	-5.41644	3.4477	0.322886	0.866145	0.994722
	multivariate	VEGFB	5.03655e+150	Inf	Inf	643.473	6196.28	0.995705	0.994722	0.994722
	multivariate	VEGFC	0.899	0.344	1.226	-5.24079	-37.2853	0.323212	0.633334	0.886667
AAA vs. VV	Mode	Gene	OR	CI_low	CI_high	Intercept	Coeficient	P value of intercept	P value of coefficient	FDR
	univariate	ANGPT1	1.179	0.868	1.715	-0.0260184	46.7976	0.925973	0.32782	0.417226
	univariate	CCL2	0.76	0.488	1.02	0.380954	-47.4743	0.172698	0.149145	0.232003
	univariate	CCL5	0.631	0.327	0.993	0.572191	-0.319879	0.0886564	0.0920306	0.204035
	univariate	CXCL8	1.091	0.924	1.416	0.053352	0.333525	0.828095	0.371931	0.43392
	univariate	FGF2	0.49	0.24	0.842	0.785573	-260.868	0.0277488	0.025416	0.165213
	univariate	IL1B	0.635	0.33	1.065	0.577369	-3.95333	0.116324	0.130072	0.227626
	univariate	PDGFA	0.658	0.368	1.013	0.538494	-24.1559	0.0973642	0.0907677	0.204035
	univariate	PDGFB	0.696	0.396	1.154	0.495295	-18.7779	0.160096	0.175992	0.246388
	univariate	TGFA	0.982	0.638	1.517	0.152188	-2.4446	0.629464	0.930582	0.930582
	univariate	TGFB1	0.476	0.231	0.913	0.873045	-0.633226	0.0354038	0.0322181	0.165213
	univariate	TNF	0.867	0.475	1.545	0.276881	-2.71186	0.458856	0.62492	0.672991
	univariate	VEGFA	0.52	0.247	0.939	0.77017	-27.1904	0.049608	0.0518172	0.18136
	univariate	VEGFB	0.522	0.272	0.922	0.775652	-23.1438	0.0416967	0.0354029	0.165213
	univariate	VEGFC	0.674	0.343	0.944	0.450434	-121.712	0.10603	0.102018	0.204035
	multivariate	ANGPT1	1.026	0.696	1.502	-7.1557	8.20556	0.0114905	0.8941	0.952724
	multivariate	CCL2	0.826	0.535	1.055	-6.92421	-41.6591	0.0144823	0.265192	0.475631
	multivariate	CCL5	0.739	0.391	1.104	-6.93938	-0.249918	0.0149285	0.219279	0.475631
	multivariate	CXCL8	1.079	0.924	1.391	-6.78801	0.373668	0.0186144	0.436795	0.555921
	multivariate	FGF2	0.243	0.06	0.666	-7.52141	-508.03	0.013944	0.0220634	0.308887
	multivariate	IL1B	0.694	0.32	1.219	-7.00012	-3.06516	0.0126569	0.263218	0.475631
	multivariate	PDGFA	0.552	0.19	0.976	-6.66563	-39.6921	0.0207332	0.133423	0.475631
	multivariate	PDGFB	0.755	0.369	1.466	-6.84064	-14.8015	0.0168458	0.414647	0.555921
	multivariate	TGFA	1.015	0.614	1.672	-7.16357	1.85699	0.0113977	0.952724	0.952724
	multivariate	TGFB1	0.478	0.153	1.323	-6.42373	-0.466051	0.0245048	0.171318	0.475631
	multivariate	TNF	1.189	0.596	2.325	-7.46472	3.28017	0.0104015	0.605608	0.706542
	multivariate	VEGFA	0.601	0.24	1.241	-6.71729	-18.2398	0.0173287	0.213333	0.475631
	multivariate	VEGFB	0.488	0.12	1.68	-6.70372	-12.8015	0.0194369	0.275456	0.475631
	multivariate	VEGFC	0.513	0.085	0.951	-6.45719	-234.282	0.0252556	0.305763	0.475631

## Sheet: Table S4
			Mean concentration (pg/mL)				Univariate logistic regression
Comparison	Protein symbol	Protein name	LEAD	AAA	FDR	ROC-AUC	OR	FDR
LEAD vs. AAA	ANGPT-1	Angiopoietin-1	4021.43 ± 1250.10	5643.89 ± 3994.20	0.101	0.619	1	0.057
LEAD vs. AAA	ANGPT-2	Angiopoietin-2	1676.85 ± 1011.31	1330.80 ± 981.72	0.101	0.623	1	0.2
LEAD vs. AAA	TGF-alpha	Protransforming growth factor alpha	4.10 ± 15.79	1.60 ± 5.83	0.924	0.497	1.021	0.448
LEAD vs. AAA	TGF-beta 1	Transforming growth factor beta-1 proprotein	132.38 ± 174.67	106.29 ± 171.70	0.191	0.589	1.001	0.5
LEAD vs. AAA	VEGF-A	Vascular endothelial growth factor A	15.92 ± 27.01	66.40 ± 71.97	4.969 × 10-4	0.726	0.978	2.452 × 10-4
LEAD vs. AAA	VEGF-C	Vascular endothelial growth factor C	76.28 ± 83.13	14.60 ± 42.20	3.637 × 10-4	0.719	1.016	2.452 × 10-4
LEAD vs. VV	ANGPT-1	Angiopoietin-1	4021.43 ± 1250.10	5592.54 ± 2309.60	1.069 × 10-4	0.764	0.999	3.085 × 10-3
LEAD vs. VV	ANGPT-2	Angiopoietin-2	1676.85 ± 1011.31	2034.02 ± 2046.76	1	0.536	1	0.34
LEAD vs. VV	TGF-alpha	Protransforming growth factor alpha	4.10 ± 15.79	165.05 ± 175.22	5.000 × 10-10	0.883	0.953	2.950 × 10-4
LEAD vs. VV	TGF-beta 1	Transforming growth factor beta-1 proprotein	132.38 ± 174.67	277.53 ± 236.20	6.833 × 10-3	0.679	0.996	6.571 × 10-3
LEAD vs. VV	VEGF-A	Vascular endothelial growth factor A	15.92 ± 27.01	64.36 ± 65.08	1.111 × 10-4	0.742	0.975	1.871 × 10-3
LEAD vs. VV	VEGF-C	Vascular endothelial growth factor C	76.28 ± 83.13	2.81 ± 17.56	1.529 × 10-6	0.763	1.034	3.085 × 10-3
AAA vs. VV	ANGPT-1	Angiopoietin-1	5643.89 ± 3994.20	5592.54 ± 2309.60	0.364	0.567	1	0.944
AAA vs. VV	ANGPT-2	Angiopoietin-2	1330.80 ± 981.72	2034.02 ± 2046.76	0.15	0.612	1	0.145
AAA vs. VV	TGF-alpha	Protransforming growth factor alpha	1.60 ± 5.83	165.05 ± 175.22	2.417 × 10-10	0.89	0.929	4.604 × 10-3
AAA vs. VV	TGF-beta 1	Transforming growth factor beta-1 proprotein	106.29 ± 171.70	277.53 ± 236.20	9.934 × 10-4	0.73	0.996	4.604 × 10-3
AAA vs. VV	VEGF-A	Vascular endothelial growth factor A	66.40 ± 71.97	64.36 ± 65.08	0.948	0.504	1	0.944
AAA vs. VV	VEGF-C	Vascular endothelial growth factor C	14.60 ± 42.20	2.81 ± 17.56	0.15	0.451	1.015	0.234

## Sheet: Table S5
LEAD vs. AAA	Protein	Threshold	Specificity	Sensitivity	Accuracy	PPV	NPV	Youden index	ROC-AUC
	ANGPT-1	4645.76	0.875	0.55	0.7125	0.814815	0.660377	1.425	0.61875
	ANGPT-2	832.295	0.9	0.375	0.6375	0.789474	0.590164	1.275	0.623125
	VEGF-A	39.1955	0.85	0.6	0.725	0.8	0.68	1.45	0.72625
	VEGF-C	64.889	0.55	0.9	0.725	0.666667	0.846154	1.45	0.719375
	TGF-alpha	-Inf	0	1	0.5	0.5	NA	1	0.497188
	TGF-beta 1	54.557	0.625	0.625	0.625	0.625	0.625	1.25	0.58875
LEAD vs. VV	Protein	Threshold	Specificity	Sensitivity	Accuracy	PPV	NPV	Youden index	ROC-AUC
	ANGPT-1	4538.39	0.85	0.717949	0.78481	0.823529	0.755556	1.56795	0.764103
	ANGPT-2	1583.06	0.6	0.564103	0.582278	0.578947	0.585366	1.1641	0.5
	VEGF-A	41.8315	0.85	0.589744	0.721519	0.793103	0.68	1.43974	0.741667
	VEGF-C	32.514	0.55	0.974359	0.759494	0.678571	0.956522	1.52436	0.763462
	TGF-alpha	37.8355	0.95	0.794872	0.873418	0.939394	0.826087	1.74487	0.883333
	TGF-beta 1	290.293	0.925	0.435897	0.683544	0.85	0.627119	1.3609	0.679487
AAA vs. VV	Protein	Threshold	Specificity	Sensitivity	Accuracy	PPV	NPV	Youden index	ROC-AUC
	ANGPT-1	3204.46	0.325	0.923077	0.620253	0.571429	0.8125	1.24808	0.567308
	ANGPT-2	1713.86	0.825	0.538462	0.683544	0.75	0.647059	1.36346	0.611538
	VEGF-A	31.928	0.375	0.692308	0.531646	0.519231	0.555556	1.06731	0.504167
	VEGF-C	-Inf	0	1	0.493671	0.493671	NA	1	0.450641
	TGF-alpha	36.7905	1	0.794872	0.898734	1	0.833333	1.79487	0.889744
	TGF-beta 1	162.452	0.775	0.641026	0.708861	0.735294	0.688889	1.41603	0.730449

## Sheet: Table S6
LEAD vs. AAA	Mode	Protein	OR	CI_low	CI_high	Intercept	Coeficient	P value of intercept	P value of coefficient	FDR
	univariate	ANGPT-1	1	1	1	1.06435	-0.000228538	0.0397979	0.0287452	0.0574904
	univariate	ANGPT-2	1	1	1.001	-0.551901	0.000371184	0.194991	0.133303	0.199954
	univariate	TGF-alpha	1.021	0.981	1.083	-0.0530943	0.020301	0.817811	0.373366	0.448039
	univariate	TGF-beta 1	1.001	0.998	1.004	-0.106955	0.000901864	0.695793	0.499943	0.499943
	univariate	VEGF-A	0.978	0.963	0.989	0.771069	-0.022518	0.0121039	0.000733006	0.00245167
	univariate	VEGF-C	1.016	1.008	1.027	-0.611208	0.0161244	0.0300155	0.000817224	0.00245167
	multivariate	ANGPT-1	1	1	1	4.54496	-0.0001987	0.170495	0.0938491	0.187698
	multivariate	ANGPT-2	1	0.999	1.001	3.23888	2.30605e-05	0.303891	0.936174	0.936174
	multivariate	TGF-alpha	0.992	0.948	1.061	3.30644	-0.00789572	0.284501	0.755716	0.90686
	multivariate	TGF-beta 1	1.001	0.998	1.004	3.03552	0.00115365	0.327537	0.448568	0.672853
	multivariate	VEGF-A	0.976	0.959	0.99	4.3524	-0.0241554	0.210291	0.00256277	0.0153766
	multivariate	VEGF-C	1.014	1.004	1.027	3.53619	0.014043	0.298611	0.012961	0.0388831
LEAD vs. VV	Mode	Protein	OR	CI_low	CI_high	Intercept	Coeficient	P value of intercept	P value of coefficient	FDR
	univariate	ANGPT-1	0.999	0.999	1	2.49726	-0.000529699	0.00206571	0.00205696	0.00308544
	univariate	ANGPT-2	1	0.999	1	0.304844	-0.000152573	0.404272	0.339843	0.339843
	univariate	TGF-alpha	0.953	0.926	0.972	1.55587	-0.0482994	5.66766e-05	4.91598e-05	0.000294959
	univariate	TGF-beta 1	0.996	0.994	0.999	0.71411	-0.00353085	0.0306956	0.00547624	0.00657149
	univariate	VEGF-A	0.975	0.96	0.988	0.864612	-0.0249458	0.00707045	0.000623628	0.00187088
	univariate	VEGF-C	1.034	1.017	1.065	-0.724648	0.0337955	0.0107228	0.00174869	0.00308544
	multivariate	ANGPT-1	1	0.999	1	18.0899	-0.000446374	0.995029	0.113587	0.189311
	multivariate	ANGPT-2	1	0.999	1	16.743	-0.000256532	0.995443	0.566109	0.707636
	multivariate	TGF-alpha	0.704	NA	1588.65	42.3467	-0.350714	0.997073	0.996157	0.996157
	multivariate	TGF-beta 1	0.992	0.98	0.999	19.706	-0.00799883	0.993252	0.099969	0.189311
	multivariate	VEGF-A	0.969	0.924	0.997	15.9089	-0.0314793	0.995399	0.0970732	0.189311
	multivariate	NA	NA	NA	NA	NA	NA	NA	NA	NA
AAA vs. VV	Mode	Protein	OR	CI_low	CI_high	Intercept	Coeficient	P value of intercept	P value of coefficient	FDR
	univariate	ANGPT-1	1	1	1	-0.00231752	4.91897e-06	0.995904	0.943708	0.943708
	univariate	ANGPT-2	1	0.999	1	0.629902	-0.000379042	0.108785	0.0724771	0.144954
	univariate	TGF-alpha	0.929	0.872	0.961	1.67195	-0.0738368	2.76894e-05	0.00142081	0.00460382
	univariate	TGF-beta 1	0.996	0.993	0.998	0.768432	-0.00415316	0.0166722	0.00153461	0.00460382
	univariate	VEGF-A	1	0.994	1.007	-0.00383184	0.000445884	0.990223	0.893229	0.943708
	univariate	VEGF-C	1.015	0.998	1.043	-0.0772689	0.0145451	0.741032	0.155694	0.233541
	multivariate	ANGPT-1	1	1	1	11.7445	0.000110471	0.994117	0.243919	0.292703
	multivariate	ANGPT-2	0.999	0.999	1	14.2812	-0.000706962	0.992286	0.0442498	0.116448
	multivariate	TGF-alpha	0.912	0.749	0.963	15.5495	-0.0923767	0.995203	0.077632	0.116448
	multivariate	TGF-beta 1	0.996	0.993	0.999	13.3904	-0.00363626	0.993369	0.0206601	0.116448
	multivariate	VEGF-A	1.004	0.996	1.012	12.1809	0.0035753	0.993937	0.378935	0.378935
	multivariate	VEGF-C	1.022	1.001	1.053	11.7526	0.0219523	0.993931	0.0620231	0.116448

## Sheet: Table S7
Group	Gene	Characteristic	Correlation coefficient	P value	FDR		Group	Protein	Characteristic	Correlation coefficient	P value	FDR
VV	VEGFB	urea blood levels	-0.691619	4.2054e-06	9.5673e-05		LEAD	VEGF-C	homocysteine blood levels	0.464855	0.00251032	0.263583
VV	CCL5	urea blood levels	-0.650332	2.34909e-05	0.000403899		All groups	TGF-alpha	CRP blood levels	-0.451841	2.49451e-07	1.30962e-05
VV	VEGFA	urea blood levels	-0.618595	7.47199e-05	0.000971358		LEAD	TGF-alpha	homocysteine blood levels	0.415958	0.00759643	0.330044
All groups	VEGFB	fibrinogen blood levels	0.547624	4.14197e-10	9.42297e-09		AAA	VEGF-A	LDL blood levels	0.390722	0.0126754	0.33273
LEAD	VEGFB	cholesterol blood levels	0.476558	0.00286511	0.106277		LEAD	TGF-alpha	age	0.380853	0.0153293	0.330044
LEAD	CCL5	CRP blood levels	-0.467818	0.00350364	0.106277		All groups	TGF-alpha	fibrinogen blood levels	-0.378167	2.23171e-05	0.00046866
VV	TGFB1	urea blood levels	-0.449236	0.00678549	0.0617479		All groups	TGF-alpha	creatinine blood levels	-0.364258	4.65182e-05	0.000814069
AAA	CCL5	LDL blood levels	-0.398685	0.0108286	0.123176		LEAD	VEGF-C	LDL blood levels	-0.358677	0.0230412	0.360783
VV	TGFB1	CRP blood levels	0.393292	0.0194226	0.160678		AAA	VEGF-C	fibrinogen blood levels	-0.358617	0.0230657	0.40365
VV	CCL5	LDL blood levels	-0.353973	0.0369644	0.280313		All groups	VEGF-A	fibrinogen blood levels	-0.356179	7.01905e-05	0.00105286
AAA	VEGFA	LDL blood levels	0.348145	0.0277062	0.250074		All groups	VEGF-C	creatinine blood levels	0.341822	0.00014195	0.00165609
AAA	VEGFB	fibrinogen blood levels	0.34305	0.0302287	0.250074		VV	TGF-beta 1	urea blood levels	0.338745	0.034906	0.834432
LEAD	VEGFA	urea blood levels	0.32853	0.0471146	0.419062		AAA	ANGPT-1	LDL blood levels	0.328887	0.038252	0.553808
All groups	VEGFB	urea blood levels	-0.316089	0.00068597	0.00693592		VV	VEGF-A	HDL blood levels	-0.322216	0.0454488	0.834432
AAA	TGFB1	age	-0.314068	0.0484262	0.319623		AAA	ANGPT-1	homocysteine blood levels	-0.315348	0.0474692	0.553808
AAA	TGFB1	homocysteine blood levels	-0.313083	0.0491728	0.319623		LEAD	VEGF-A	age	0.308176	0.0530331	0.488311
All groups	TGFB1	fibrinogen blood levels	0.304337	0.00110467	0.0100525		All groups	VEGF-C	fibrinogen blood levels	0.307845	0.000659594	0.00692574
LEAD	VEGFA	age	-0.297391	0.0738472	0.499863		LEAD	VEGF-A	CRP blood levels	0.302225	0.0580366	0.488311
AAA	TGFB1	CRP blood levels	0.294742	0.0648555	0.380412		VV	VEGF-A	creatinine blood levels	-0.300961	0.0626347	0.834432
AAA	CCL5	fibrinogen blood levels	0.292635	0.0668856	0.380412		VV	TGF-beta 1	creatinine blood levels	0.299705	0.0637923	0.834432
LEAD	TGFB1	age	-0.29061	0.0809985	0.499863		VV	TGF-beta 1	fibrinogen blood levels	-0.29781	0.0655714	0.834432
All groups	VEGFB	CRP blood levels	0.286157	0.00222329	0.01686		LEAD	VEGF-C	creatinine blood levels	0.286294	0.0732992	0.549744
All groups	VEGFA	fibrinogen blood levels	0.278642	0.00293039	0.0205128		All groups	TGF-alpha	LDL blood levels	-0.273504	0.00261517	0.0228827
LEAD	TGFB1	cholesterol blood levels	0.27454	0.10009	0.569264		AAA	TGF-beta 1	urea blood levels	0.271616	0.0899967	0.715267
VV	VEGFA	cholesterol blood levels	-0.273264	0.11221	0.451979		LEAD	TGF-alpha	creatinine blood levels	0.268494	0.0938999	0.55359
VV	VEGFB	LDL blood levels	-0.27179	0.114236	0.451979		AAA	VEGF-A	age	-0.268215	0.0942547	0.715267
AAA	VEGFA	homocysteine blood levels	-0.27015	0.0918135	0.433929		LEAD	VEGF-A	fibrinogen blood levels	-0.267709	0.0949011	0.55359
All groups	CCL5	LDL blood levels	-0.267832	0.0043033	0.0261067		AAA	VEGF-A	homocysteine blood levels	-0.259326	0.106117	0.74282
AAA	VEGFB	homocysteine blood levels	-0.257978	0.108012	0.468052		VV	VEGF-A	LDL blood levels	0.255923	0.115821	0.841129
All groups	TGFB1	homocysteine blood levels	-0.25192	0.00737261	0.0394652		LEAD	ANGPT-1	LDL blood levels	-0.251244	0.117859	0.571622
AAA	CCL5	urea blood levels	0.249342	0.120759	0.499503		All groups	VEGF-A	creatinine blood levels	-0.251218	0.00585355	0.0409748
VV	TGFB1	age	0.24277	0.159959	0.582252		VV	VEGF-C	HDL blood levels	-0.246296	0.13067	0.841129
AAA	TGFB1	LDL blood levels	0.242743	0.131238	0.519247		All groups	ANGPT-1	creatinine blood levels	-0.239971	0.00857197	0.0529445
LEAD	TGFB1	urea blood levels	0.239451	0.153467	0.728428		LEAD	ANGPT-1	age	0.238499	0.138326	0.631488
AAA	VEGFB	CRP blood levels	0.238686	0.138009	0.523286		AAA	TGF-beta 1	cholesterol blood levels	0.23607	0.142509	0.854486
All groups	VEGFA	urea blood levels	-0.235591	0.0123986	0.059383		LEAD	TGF-alpha	LDL blood levels	-0.230012	0.153343	0.656355
VV	VEGFA	CRP blood levels	0.226402	0.190931	0.631636		AAA	TGF-alpha	cholesterol blood levels	0.229795	0.153742	0.854486
All groups	CCL5	CRP blood levels	-0.225523	0.0168105	0.0728455		LEAD	VEGF-C	cholesterol blood levels	-0.228427	0.156275	0.656355
AAA	VEGFB	age	-0.22424	0.164215	0.553465		VV	VEGF-C	urea blood levels	0.224038	0.170345	0.841129
VV	VEGFB	CRP blood levels	0.221349	0.201291	0.631636		VV	VEGF-C	LDL blood levels	-0.223696	0.171014	0.841129
All groups	VEGFB	homocysteine blood levels	-0.219082	0.0202976	0.0839582		All groups	TGF-beta 1	fibrinogen blood levels	-0.220157	0.0161339	0.0881113
All groups	VEGFA	homocysteine blood levels	-0.216894	0.0216159	0.0855237		VV	VEGF-C	creatinine blood levels	0.216623	0.185307	0.841129
LEAD	VEGFB	homocysteine blood levels	-0.213103	0.205382	0.728428		All groups	ANGPT-1	fibrinogen blood levels	-0.21645	0.0180606	0.0903029
AAA	VEGFA	CRP blood levels	0.212958	0.187053	0.607922		LEAD	TGF-beta 1	urea blood levels	0.208346	0.197008	0.791732
LEAD	VEGFB	creatinine blood levels	-0.212433	0.206843	0.728428		AAA	ANGPT-1	BMI	-0.208275	0.197165	0.854486
AAA	CCL5	HDL blood levels	0.209462	0.194565	0.610532		All groups	TGF-alpha	age	-0.206664	0.0241308	0.11517
All groups	TGFB1	CRP blood levels	0.199727	0.0347447	0.13174		AAA	VEGF-C	CRP blood levels	-0.204089	0.206521	0.854486
LEAD	VEGFA	CRP blood levels	-0.199324	0.236913	0.798483		VV	TGF-beta 1	BMI	-0.203249	0.214607	0.865456
All groups	VEGFB	creatinine blood levels	0.192533	0.0419724	0.15278		VV	VEGF-A	homocysteine blood levels	-0.202064	0.21735	0.865456
LEAD	TGFB1	CRP blood levels	-0.191968	0.25502	0.817569		AAA	TGF-alpha	urea blood levels	-0.196109	0.225209	0.854486
LEAD	VEGFA	BMI	0.189793	0.260544	0.817569		All groups	VEGF-C	CRP blood levels	0.191233	0.0372187	0.157039
AAA	VEGFB	HDL blood levels	0.187508	0.246615	0.6412		All groups	TGF-beta 1	CRP blood levels	-0.191064	0.0373904	0.157039
VV	TGFB1	cholesterol blood levels	0.184	0.290012	0.741642		VV	ANGPT-1	LDL blood levels	0.183633	0.263129	0.891243
LEAD	CCL5	homocysteine blood levels	-0.181505	0.28232	0.838861		AAA	TGF-beta 1	creatinine blood levels	-0.180934	0.263869	0.854486
LEAD	VEGFB	LDL blood levels	0.180233	0.285766	0.838861		AAA	VEGF-A	urea blood levels	-0.177859	0.272207	0.854486
VV	VEGFB	BMI	0.17973	0.301547	0.741642		AAA	ANGPT-1	creatinine blood levels	-0.177381	0.273519	0.854486
All groups	TGFB1	urea blood levels	-0.175819	0.0636975	0.214684		LEAD	VEGF-C	HDL blood levels	0.174088	0.282667	0.791732
VV	VEGFA	LDL blood levels	-0.175023	0.314591	0.753364		LEAD	TGF-beta 1	HDL blood levels	0.170899	0.291713	0.791732
AAA	VEGFA	HDL blood levels	0.171018	0.291373	0.674278		LEAD	VEGF-A	LDL blood levels	-0.168275	0.299298	0.791732
AAA	VEGFA	fibrinogen blood levels	0.167864	0.300497	0.674278		AAA	VEGF-C	HDL blood levels	0.167909	0.300366	0.854486
AAA	TGFB1	fibrinogen blood levels	0.166831	0.303523	0.674278		AAA	VEGF-C	cholesterol blood levels	0.165799	0.306566	0.854486
LEAD	VEGFA	homocysteine blood levels	-0.16642	0.324902	0.843826		LEAD	ANGPT-1	HDL blood levels	0.165514	0.307411	0.791732
VV	TGFB1	BMI	0.165301	0.342637	0.784962		LEAD	TGF-beta 1	fibrinogen blood levels	-0.164584	0.310174	0.791732
VV	CCL5	age	0.161612	0.353664	0.784962		All groups	ANGPT-1	homocysteine blood levels	-0.161553	0.0792117	0.297029
VV	CCL5	fibrinogen blood levels	0.152908	0.380523	0.798871		VV	ANGPT-1	BMI	0.159445	0.332266	0.896243
VV	VEGFB	cholesterol blood levels	-0.150597	0.387848	0.798871		All groups	VEGF-C	homocysteine blood levels	0.155468	0.0913477	0.310211
All groups	CCL5	creatinine blood levels	-0.145486	0.125877	0.356415		VV	TGF-beta 1	homocysteine blood levels	-0.154214	0.348576	0.896243
LEAD	VEGFB	fibrinogen blood levels	0.144646	0.393021	0.843826		LEAD	TGF-alpha	CRP blood levels	0.153554	0.344152	0.840371
VV	TGFB1	LDL blood levels	-0.137859	0.429677	0.814596		VV	ANGPT-1	homocysteine blood levels	-0.153371	0.35125	0.896243
LEAD	TGFB1	homocysteine blood levels	-0.137436	0.417276	0.843826		All groups	TGF-alpha	urea blood levels	-0.14986	0.103796	0.340582
AAA	TGFB1	HDL blood levels	0.134459	0.408127	0.757951		VV	VEGF-A	CRP blood levels	0.149778	0.36278	0.896243
All groups	VEGFB	HDL blood levels	0.133301	0.161165	0.419029		LEAD	VEGF-C	age	0.143571	0.376793	0.845293
VV	VEGFA	homocysteine blood levels	-0.13148	0.451526	0.836393		All groups	TGF-beta 1	urea blood levels	0.142471	0.122186	0.356377
All groups	TGFB1	creatinine blood levels	0.130594	0.169919	0.422568		VV	VEGF-A	fibrinogen blood levels	-0.141474	0.39029	0.896243
All groups	VEGFA	cholesterol blood levels	-0.130023	0.171813	0.422568		LEAD	TGF-beta 1	LDL blood levels	0.139952	0.389062	0.845293
VV	VEGFB	age	0.129178	0.459556	0.836393		All groups	VEGF-C	age	0.139485	0.130294	0.369754
LEAD	TGFB1	fibrinogen blood levels	0.124355	0.463368	0.878468		VV	TGF-beta 1	age	0.137636	0.403403	0.896243
VV	TGFB1	HDL blood levels	-0.119388	0.49454	0.836474		VV	VEGF-C	age	-0.137334	0.404445	0.896243
VV	CCL5	CRP blood levels	0.118886	0.496369	0.836474		All groups	TGF-beta 1	homocysteine blood levels	-0.136088	0.140012	0.386874
VV	VEGFA	BMI	0.116271	0.505956	0.837127		AAA	TGF-alpha	creatinine blood levels	0.135901	0.403073	0.854486
AAA	VEGFA	age	-0.115318	0.478587	0.798836		LEAD	ANGPT-1	fibrinogen blood levels	-0.135638	0.403992	0.848382
VV	CCL5	cholesterol blood levels	-0.110877	0.526018	0.854779		AAA	VEGF-C	LDL blood levels	-0.134543	0.407831	0.854486
LEAD	VEGFB	BMI	-0.107996	0.524625	0.890096		VV	ANGPT-1	CRP blood levels	0.134057	0.415857	0.896243
VV	VEGFA	age	0.105589	0.546059	0.856748		VV	VEGF-A	BMI	0.131498	0.424893	0.896243
VV	CCL5	BMI	0.101002	0.563728	0.856916		AAA	ANGPT-1	CRP blood levels	0.129859	0.424494	0.854486
VV	TGFB1	creatinine blood levels	0.100674	0.564999	0.856916		AAA	ANGPT-1	HDL blood levels	-0.129277	0.426593	0.854486
All groups	CCL5	homocysteine blood levels	-0.0999338	0.294472	0.609021		All groups	VEGF-C	cholesterol blood levels	-0.128001	0.165348	0.410112
AAA	VEGFB	LDL blood levels	0.0997652	0.540211	0.828846		All groups	VEGF-A	HDL blood levels	-0.127225	0.167951	0.410112
AAA	CCL5	BMI	-0.0988836	0.543815	0.828846		AAA	VEGF-A	CRP blood levels	0.124229	0.445018	0.854486
LEAD	CCL5	urea blood levels	0.0986185	0.561441	0.890096		AAA	VEGF-A	fibrinogen blood levels	-0.123156	0.44899	0.854486
LEAD	VEGFA	LDL blood levels	0.0949217	0.576275	0.890096		AAA	TGF-beta 1	age	-0.121729	0.454305	0.854486
LEAD	CCL5	BMI	0.0947187	0.577095	0.890096		AAA	VEGF-C	homocysteine blood levels	0.121349	0.455726	0.854486
AAA	CCL5	homocysteine blood levels	-0.0946421	0.561311	0.837366		LEAD	TGF-alpha	HDL blood levels	-0.116919	0.472461	0.891333
All groups	VEGFA	HDL blood levels	0.0905534	0.342352	0.647326		LEAD	ANGPT-1	CRP blood levels	0.115675	0.477216	0.891333
All groups	CCL5	urea blood levels	-0.0897331	0.34676	0.647326		AAA	ANGPT-1	urea blood levels	-0.115638	0.477357	0.859243
VV	TGFB1	fibrinogen blood levels	-0.0864138	0.621596	0.870235		VV	VEGF-C	fibrinogen blood levels	-0.115468	0.483938	0.902265
All groups	VEGFB	cholesterol blood levels	-0.0861058	0.366678	0.647326		All groups	TGF-beta 1	creatinine blood levels	-0.114493	0.215023	0.458622
AAA	TGFB1	cholesterol blood levels	0.0842702	0.605162	0.857991		VV	VEGF-A	age	0.113935	0.489801	0.902265
All groups	VEGFB	age	0.0818971	0.390651	0.65832		All groups	VEGF-A	LDL blood levels	0.113791	0.217869	0.458622
All groups	VEGFA	CRP blood levels	0.0803298	0.399813	0.661508		VV	ANGPT-1	creatinine blood levels	0.107494	0.514819	0.932
LEAD	CCL5	fibrinogen blood levels	-0.079739	0.638974	0.896954		LEAD	VEGF-C	CRP blood levels	0.107042	0.510912	0.891333
AAA	TGFB1	creatinine blood levels	0.0789093	0.628388	0.857991		LEAD	ANGPT-1	cholesterol blood levels	-0.105471	0.51717	0.891333
All groups	TGFB1	cholesterol blood levels	0.078907	0.40824	0.66339		AAA	TGF-beta 1	fibrinogen blood levels	-0.104909	0.519416	0.869419
AAA	TGFB1	BMI	-0.0781499	0.631708	0.857991		VV	TGF-alpha	BMI	-0.10482	0.525392	0.93502
LEAD	CCL5	HDL blood levels	0.0775173	0.648374	0.896954		AAA	VEGF-A	creatinine blood levels	-0.103094	0.526707	0.869419
LEAD	CCL5	cholesterol blood levels	-0.0760832	0.65447	0.896954		LEAD	TGF-alpha	urea blood levels	0.100798	0.536003	0.891333
VV	VEGFA	fibrinogen blood levels	0.0747704	0.669466	0.883379		All groups	VEGF-C	HDL blood levels	0.100568	0.276487	0.527567
All groups	CCL5	fibrinogen blood levels	-0.0732336	0.442862	0.685743		LEAD	ANGPT-1	BMI	-0.0997279	0.540363	0.891333
All groups	CCL5	HDL blood levels	0.0729553	0.444602	0.685743		All groups	VEGF-C	LDL blood levels	-0.0995565	0.281369	0.527567
All groups	TGFB1	HDL blood levels	0.0676147	0.478728	0.714168		VV	TGF-alpha	homocysteine blood levels	0.0982022	0.552004	0.950171
LEAD	TGFB1	HDL blood levels	0.0636193	0.708346	0.921672		All groups	VEGF-A	age	-0.0955787	0.301134	0.545156
LEAD	VEGFB	CRP blood levels	0.0634751	0.708978	0.921672		LEAD	TGF-alpha	BMI	-0.0948936	0.560267	0.891333
AAA	VEGFB	BMI	-0.0599493	0.713275	0.914198		All groups	TGF-beta 1	age	-0.091418	0.322761	0.562011
LEAD	VEGFA	fibrinogen blood levels	0.0583803	0.731434	0.924452		VV	TGF-alpha	urea blood levels	0.0887316	0.591156	0.96585
AAA	TGFB1	urea blood levels	0.0546672	0.7376	0.92076		VV	ANGPT-1	fibrinogen blood levels	0.088684	0.591356	0.96585
VV	VEGFA	creatinine blood levels	0.0532156	0.761426	0.91724		LEAD	TGF-alpha	fibrinogen blood levels	0.0880175	0.589149	0.901091
VV	VEGFB	homocysteine blood levels	-0.0530976	0.761939	0.91724		VV	VEGF-C	cholesterol blood levels	-0.0866625	0.59987	0.96585
AAA	CCL5	creatinine blood levels	-0.0508819	0.75519	0.92868		All groups	TGF-alpha	BMI	-0.0864891	0.349644	0.592139
LEAD	TGFB1	LDL blood levels	-0.0499526	0.769061	0.958692		All groups	TGF-beta 1	BMI	-0.0850409	0.357802	0.592929
All groups	VEGFA	BMI	0.047509	0.618887	0.855799		VV	TGF-alpha	LDL blood levels	0.0827951	0.616305	0.96585
All groups	VEGFA	creatinine blood levels	0.0472653	0.620689	0.855799		AAA	TGF-beta 1	LDL blood levels	-0.0810163	0.619216	0.928823
AAA	CCL5	cholesterol blood levels	0.0464615	0.775886	0.941125		LEAD	TGF-beta 1	cholesterol blood levels	-0.0799719	0.623755	0.901091
LEAD	TGFB1	creatinine blood levels	-0.0413229	0.808134	0.972487		LEAD	ANGPT-1	urea blood levels	0.0784012	0.630608	0.901091
AAA	VEGFB	creatinine blood levels	0.0399719	0.806545	0.941125		AAA	ANGPT-1	fibrinogen blood levels	0.0769845	0.636816	0.932356
LEAD	CCL5	creatinine blood levels	-0.0395417	0.81626	0.972487		LEAD	TGF-beta 1	creatinine blood levels	0.0745517	0.647533	0.901091
AAA	CCL5	CRP blood levels	0.0379343	0.816233	0.941125		VV	ANGPT-1	age	0.0734954	0.656574	0.989649
AAA	CCL5	age	-0.0379064	0.816366	0.941125		All groups	TGF-alpha	homocysteine blood levels	-0.0732439	0.428578	0.652184
All groups	VEGFA	LDL blood levels	0.0369588	0.698846	0.885024		LEAD	TGF-alpha	cholesterol blood levels	-0.070733	0.664497	0.901091
VV	VEGFB	fibrinogen blood levels	0.0368942	0.833345	0.957729		AAA	ANGPT-1	age	-0.0686641	0.673757	0.932356
All groups	VEGFB	LDL blood levels	-0.0367793	0.700238	0.885024		LEAD	VEGF-C	urea blood levels	-0.0685724	0.674169	0.901091
VV	CCL5	creatinine blood levels	-0.0349622	0.841959	0.957729		AAA	VEGF-C	age	-0.0684212	0.674848	0.932356
All groups	VEGFA	age	-0.0331312	0.72875	0.908441		All groups	VEGF-A	homocysteine blood levels	-0.0672373	0.4675	0.685065
All groups	CCL5	cholesterol blood levels	-0.0314857	0.741734	0.912133		All groups	TGF-beta 1	LDL blood levels	-0.0668159	0.470301	0.685065
LEAD	CCL5	age	-0.0310476	0.855256	0.972487		AAA	TGF-alpha	homocysteine blood levels	0.0661066	0.685271	0.934461
LEAD	VEGFB	urea blood levels	-0.0277849	0.87033	0.972487		LEAD	TGF-beta 1	CRP blood levels	0.0657203	0.687016	0.901091
LEAD	VEGFB	age	-0.0273599	0.872297	0.972487		VV	TGF-alpha	cholesterol blood levels	-0.0645278	0.696335	0.989649
All groups	CCL5	BMI	0.026392	0.782378	0.924629		All groups	ANGPT-1	CRP blood levels	-0.0639883	0.489332	0.685065
LEAD	VEGFA	cholesterol blood levels	0.0261128	0.878073	0.972487		LEAD	VEGF-A	creatinine blood levels	0.0625865	0.701233	0.901091
AAA	VEGFB	cholesterol blood levels	-0.0233248	0.8864	0.983688		VV	TGF-alpha	age	0.0617801	0.708686	0.989649
VV	VEGFB	creatinine blood levels	-0.0233081	0.89427	0.976129		All groups	ANGPT-1	LDL blood levels	0.0608009	0.511267	0.70232
All groups	VEGFB	BMI	-0.0226162	0.812895	0.948378		AAA	ANGPT-1	cholesterol blood levels	0.0595346	0.715175	0.950549
VV	VEGFB	HDL blood levels	0.0222444	0.89907	0.976129		All groups	TGF-beta 1	HDL blood levels	0.0593063	0.521724	0.70232
VV	VEGFA	HDL blood levels	0.0201326	0.90861	0.976129		LEAD	VEGF-A	cholesterol blood levels	-0.0585043	0.719903	0.901091
LEAD	TGFB1	BMI	-0.0196787	0.907967	0.972487		LEAD	TGF-beta 1	homocysteine blood levels	-0.0570068	0.726793	0.901091
AAA	VEGFA	urea blood levels	-0.0196651	0.904134	0.991279		AAA	TGF-beta 1	CRP blood levels	-0.0562376	0.730341	0.957486
LEAD	VEGFA	creatinine blood levels	-0.0195927	0.908367	0.972487		All groups	TGF-alpha	cholesterol blood levels	-0.0515272	0.577847	0.741751
All groups	CCL5	age	-0.0189559	0.842749	0.952295		All groups	TGF-alpha	HDL blood levels	0.0513345	0.579272	0.741751
LEAD	VEGFA	HDL blood levels	0.0152159	0.928777	0.973052		VV	VEGF-C	CRP blood levels	0.0505429	0.759935	0.989649
VV	CCL5	homocysteine blood levels	0.0144684	0.934256	0.983214		VV	TGF-alpha	CRP blood levels	-0.0502064	0.761487	0.989649
All groups	TGFB1	age	-0.0144599	0.879723	0.955044		AAA	TGF-alpha	HDL blood levels	0.0478592	0.769325	0.973243
AAA	VEGFB	urea blood levels	-0.0131728	0.935701	0.995874		VV	TGF-alpha	creatinine blood levels	0.047561	0.773716	0.989649
All groups	TGFB1	BMI	-0.0116648	0.902845	0.955336		All groups	ANGPT-1	BMI	-0.0473744	0.608913	0.770312
All groups	TGFB1	LDL blood levels	0.00914247	0.923782	0.966254		LEAD	VEGF-A	BMI	-0.0461743	0.777236	0.927384
LEAD	CCL5	LDL blood levels	0.0084243	0.960533	0.973052		VV	TGF-beta 1	cholesterol blood levels	0.045161	0.784858	0.989649
VV	TGFB1	homocysteine blood levels	-0.00786631	0.964228	0.985896		All groups	ANGPT-1	urea blood levels	-0.0448783	0.627931	0.778159
LEAD	VEGFB	HDL blood levels	-0.0057509	0.973052	0.973052		All groups	ANGPT-1	age	-0.0436541	0.63735	0.778159
VV	CCL5	HDL blood levels	0.00408284	0.981429	0.992334		VV	VEGF-C	BMI	0.04325	0.79376	0.989649
AAA	VEGFA	cholesterol blood levels	-0.0029156	0.985754	0.995874		AAA	TGF-beta 1	homocysteine blood levels	0.0432346	0.791092	0.974498
AAA	VEGFA	creatinine blood levels	-0.00131672	0.993566	0.995874		AAA	VEGF-C	BMI	-0.0427752	0.793263	0.974498
AAA	VEGFA	BMI	-0.000844357	0.995874	0.995874		AAA	VEGF-A	BMI	-0.0410392	0.801481	0.974498
							AAA	TGF-beta 1	HDL blood levels	-0.0397831	0.807441	0.974498
							LEAD	VEGF-A	HDL blood levels	0.0355651	0.827531	0.970666
							VV	VEGF-A	urea blood levels	-0.0347107	0.83384	0.989649
							All groups	TGF-beta 1	cholesterol blood levels	0.0343793	0.7105	0.847755
							LEAD	ANGPT-1	creatinine blood levels	0.0331986	0.83885	0.970666
							All groups	ANGPT-1	HDL blood levels	-0.0329412	0.722103	0.851919
							LEAD	ANGPT-1	homocysteine blood levels	0.0326991	0.841244	0.970666
							VV	TGF-alpha	HDL blood levels	0.0313155	0.849898	0.989649
							All groups	VEGF-A	urea blood levels	-0.0299526	0.746417	0.87082
							AAA	VEGF-A	cholesterol blood levels	-0.0290779	0.858636	0.977927
							AAA	TGF-alpha	BMI	0.0287556	0.860187	0.977927
							VV	ANGPT-1	urea blood levels	0.0286223	0.862678	0.989649
							VV	ANGPT-1	HDL blood levels	0.0283843	0.863809	0.989649
							LEAD	VEGF-C	BMI	0.0278461	0.864568	0.975795
							All groups	VEGF-A	cholesterol blood levels	0.0272272	0.768809	0.877483
							AAA	TGF-beta 1	BMI	0.0263081	0.871984	0.977927
							VV	ANGPT-1	cholesterol blood levels	0.0260663	0.87484	0.989649
							AAA	VEGF-A	HDL blood levels	0.0253757	0.876485	0.977927
							AAA	TGF-alpha	CRP blood levels	-0.0217905	0.893829	0.977927
							VV	VEGF-C	homocysteine blood levels	-0.0216678	0.895832	0.989649
							LEAD	TGF-beta 1	age	-0.0202186	0.901449	0.975795
							AAA	TGF-alpha	age	-0.0201811	0.901631	0.977927
							AAA	VEGF-C	urea blood levels	-0.0198127	0.903418	0.977927
							All groups	VEGF-C	urea blood levels	0.0193882	0.834224	0.931846
							AAA	TGF-alpha	LDL blood levels	-0.0162477	0.920735	0.984367
							AAA	VEGF-C	creatinine blood levels	-0.0147304	0.928117	0.984367
							VV	TGF-beta 1	CRP blood levels	-0.0141354	0.931938	0.989649
							VV	TGF-beta 1	LDL blood levels	-0.0139235	0.932955	0.989649
							VV	TGF-alpha	fibrinogen blood levels	-0.0138939	0.933098	0.989649
							AAA	TGF-alpha	fibrinogen blood levels	-0.0127436	0.937792	0.984682
							LEAD	VEGF-A	urea blood levels	0.011754	0.942615	0.982343
							All groups	VEGF-A	BMI	0.0108756	0.906551	0.964436
							All groups	ANGPT-1	cholesterol blood levels	-0.00611744	0.947354	0.983526
							LEAD	VEGF-C	fibrinogen blood levels	-0.00497507	0.975694	0.982343
							LEAD	VEGF-A	homocysteine blood levels	-0.00463618	0.977349	0.982343
							LEAD	TGF-beta 1	BMI	-0.00361387	0.982343	0.982343
							All groups	VEGF-C	BMI	-0.00319917	0.972454	0.983526
							VV	VEGF-A	cholesterol blood levels	-0.00303631	0.985364	0.996209
							VV	TGF-beta 1	HDL blood levels	-0.00275469	0.986721	0.996209
							All groups	VEGF-A	CRP blood levels	0.000473217	0.995925	0.995925

## Sheet: Table S8
		Statistical significance (FDR)
Gene/protein	sex	smoking	hypertension
CCL5	0.437	7.086 × 10-3	3.343 × 10-2
TGFB1	0.469	0.188	7.597 × 10-4
VEGFA	0.979	0.823	3.343 × 10-2
VEGFB	0.082	1.434 × 10-3	3.648 × 10-8
ANGPT-1	0.981	1.767 × 10-4	1.681 × 10-4
TGF-alpha	0.645	1.372 × 10-5	1.681 × 10-4
TGF-beta 1	0.645	0.084	0.318
VEGF-A	0.645	4.174 × 10-3	4.355 × 10-4
VEGF-C	0.645	2.816 × 10-6	3.244 × 10-6

## Sheet: Table S9
Group	Gene/Protein 1	Gene/Protein 2	Correlation coefficient	P value	FDR
AAA	TGFB1	VEGFB	0.853846	2.50422e-12	9.01519e-11
VV	CCL5	VEGFB	0.84385	3.65552e-10	1.31599e-08
VV	VEGFA	VEGFB	0.833461	9.46779e-10	1.7042e-08
VV	CCL5	VEGFA	0.74026	5.61109e-07	6.7333e-06
LEAD	TGFB1	VEGFA	0.739213	1.73756e-07	6.25522e-06
VV	TGFB1	VEGFB	0.694729	5.15148e-06	4.63634e-05
All groups	TGFB1	VEGFB	0.668534	1.11022e-15	3.9968e-14
All groups	TGFB1	VEGFA	0.657824	4.44089e-15	7.99361e-14
VV	TGFB1	VEGFA	0.606112	0.000145198	0.00104543
AAA	CCL5	VEGFB	0.568856	0.000128145	0.00187992
AAA	ANGPT-1	VEGF-A	0.562799	0.00015666	0.00187992
All groups	VEGFA	VEGFB	0.561978	1.38427e-10	1.66113e-09
AAA	VEGFA	VEGFB	0.548593	0.000247239	0.00222515
VV	CCL5	TGFB1	0.523911	0.00147228	0.00883368
AAA	TGFB1	VEGFA	0.521201	0.000563829	0.00405957
All groups	ANGPT-1	VEGF-A	0.487537	5.73522e-08	5.1617e-07
AAA	TGFB1	ANGPT-1	0.483302	0.00158266	0.00949596
AAA	VEGFB	ANGPT-1	0.452345	0.00338416	0.0174042
LEAD	CCL5	VEGFA	0.440967	0.00629885	0.113379
AAA	CCL5	TGFB1	0.402814	0.00996498	0.042347
AAA	VEGFA	ANGPT-1	0.399812	0.0105868	0.042347
LEAD	VEGF-C	TGF-alpha	0.385935	0.0183145	0.193239
LEAD	TGFB1	TGF-beta 1	-0.376925	0.021471	0.193239
AAA	TGFB1	VEGF-A	0.375646	0.0169092	0.0608731
VV	VEGFA	TGF-alpha	-0.361855	0.0354753	0.182444
LEAD	VEGFB	VEGF-C	-0.352972	0.032124	0.200924
LEAD	CCL5	TGFB1	0.350403	0.0334873	0.200924
LEAD	VEGFB	VEGF-A	-0.329255	0.0466002	0.239658
All groups	CCL5	VEGFA	0.326816	0.0004637	0.00333864
VV	TGFB1	ANGPT-1	0.324064	0.0615204	0.276842
LEAD	ANGPT-1	VEGF-A	0.314296	0.0581596	0.261718
AAA	VEGFB	VEGF-A	0.311792	0.0501657	0.164179
VV	TGFB1	TGF-alpha	-0.311759	0.0726712	0.290685
All groups	VEGFB	VEGF-A	-0.291773	0.00188921	0.0113353
VV	CCL5	TGF-alpha	-0.282805	0.1051	0.378359
LEAD	CCL5	TGF-beta 1	-0.279871	0.0934113	0.365247
All groups	TGF-alpha	TGF-beta 1	0.277245	0.00322046	0.0150157
All groups	CCL5	TGFB1	0.276251	0.00333681	0.0150157
VV	ANGPT-1	VEGF-A	0.27372	0.117247	0.383716
LEAD	VEGFA	TGF-beta 1	-0.270502	0.105389	0.365247
LEAD	TGFB1	ANGPT-1	0.261024	0.118655	0.365247
LEAD	ANGPT-1	VEGF-C	0.25893	0.121749	0.365247
VV	ANGPT-1	VEGF-C	-0.257283	0.141847	0.425541
All groups	VEGF-A	TGF-alpha	0.252651	0.00746707	0.0298683
All groups	VEGFB	TGF-alpha	-0.249096	0.00837984	0.0301674
VV	TGF-alpha	TGF-beta 1	0.246544	0.159837	0.442626
AAA	TGFB1	VEGF-C	-0.240955	0.134191	0.402573
VV	VEGFB	TGF-alpha	-0.235313	0.18035	0.463758
LEAD	CCL5	VEGFB	-0.230441	0.170015	0.421083
All groups	VEGFB	VEGF-C	0.227945	0.0161224	0.0527641
LEAD	TGF-alpha	TGF-beta 1	-0.225287	0.180036	0.421083
All groups	VEGFA	ANGPT-1	0.22357	0.0183377	0.0550132
LEAD	VEGFB	ANGPT-1	-0.222617	0.18539	0.421083
VV	VEGFA	VEGF-C	-0.221795	0.207425	0.486499
LEAD	CCL5	VEGF-A	-0.221752	0.187148	0.421083
AAA	VEGF-A	TGF-beta 1	0.215897	0.180898	0.500947
VV	VEGFB	ANGPT-1	0.21314	0.226168	0.486499
VV	VEGFA	ANGPT-1	0.209167	0.235144	0.486499
VV	VEGFB	VEGF-C	-0.204052	0.247051	0.486499
All groups	CCL5	ANGPT-1	0.202325	0.0332066	0.0919567
LEAD	VEGFB	TGF-alpha	-0.2018	0.231018	0.489215
VV	CCL5	ANGPT-1	0.2	0.256763	0.486499
AAA	VEGFA	VEGF-A	0.196165	0.225076	0.578766
All groups	TGFB1	ANGPT-1	0.195604	0.039647	0.101949
LEAD	VEGFA	ANGPT-1	0.189189	0.262092	0.524185
All groups	VEGF-C	TGF-alpha	-0.186952	0.0494464	0.118671
AAA	TGF-alpha	TGF-beta 1	-0.182555	0.259543	0.622902
LEAD	VEGFA	VEGFB	-0.169512	0.315865	0.596908
AAA	VEGFB	TGF-alpha	-0.169232	0.296519	0.638338
VV	CCL5	VEGF-C	-0.168565	0.340605	0.613089
AAA	CCL5	VEGFA	0.167542	0.301437	0.638338
All groups	ANGPT-1	TGF-alpha	0.165444	0.0826866	0.186045
LEAD	ANGPT-1	TGF-beta 1	-0.161436	0.339803	0.596908
VV	ANGPT-1	TGF-alpha	-0.160246	0.365304	0.626235
LEAD	TGFB1	VEGF-A	-0.158688	0.348196	0.596908
AAA	CCL5	VEGF-A	-0.157814	0.33077	0.66154
All groups	VEGF-A	VEGF-C	-0.157806	0.0980965	0.196239
All groups	CCL5	VEGF-C	-0.157796	0.0981195	0.196239
All groups	VEGFA	TGF-alpha	-0.154983	0.104334	0.197686
All groups	TGFB1	TGF-alpha	-0.146383	0.125263	0.225473
LEAD	TGFB1	VEGF-C	-0.144182	0.394555	0.645635
All groups	ANGPT-1	VEGF-C	-0.137037	0.151514	0.259679
AAA	VEGFA	TGF-alpha	-0.134728	0.407182	0.70126
All groups	CCL5	VEGFB	0.134696	0.158693	0.259679
LEAD	CCL5	ANGPT-1	0.133713	0.430124	0.673238
AAA	CCL5	TGF-alpha	-0.131853	0.417356	0.70126
AAA	VEGF-A	VEGF-C	0.127806	0.431917	0.70126
VV	VEGF-A	TGF-alpha	0.126791	0.474889	0.763106
AAA	VEGF-C	TGF-beta 1	0.126105	0.43812	0.70126
LEAD	VEGFA	TGF-alpha	-0.125186	0.460361	0.690541
AAA	VEGFB	VEGF-C	-0.123416	0.448027	0.70126
VV	VEGFA	VEGF-A	-0.123213	0.48754	0.763106
VV	TGFB1	VEGF-A	0.113652	0.52218	0.773381
LEAD	VEGF-A	VEGF-C	0.110489	0.51504	0.711586
LEAD	VEGFA	VEGF-C	-0.109509	0.518799	0.711586
AAA	VEGF-C	TGF-alpha	-0.107222	0.510199	0.765298
All groups	ANGPT-1	TGF-beta 1	0.105754	0.269301	0.419447
LEAD	VEGF-C	TGF-beta 1	0.105152	0.535666	0.711586
VV	VEGFA	TGF-beta 1	-0.104635	0.555916	0.773381
All groups	VEGFA	VEGF-C	0.102316	0.285261	0.419447
All groups	CCL5	TGF-beta 1	-0.101053	0.291283	0.419447
AAA	ANGPT-1	TGF-alpha	-0.0998137	0.540013	0.777619
VV	TGFB1	VEGF-C	-0.09759	0.582956	0.773381
All groups	VEGF-A	TGF-beta 1	0.0956467	0.317996	0.440302
LEAD	TGFB1	VEGFB	0.0953058	0.574726	0.711586
VV	VEGFB	TGF-beta 1	-0.0949831	0.593109	0.773381
LEAD	VEGFA	VEGF-A	0.0941568	0.579367	0.711586
VV	CCL5	TGF-beta 1	-0.0928383	0.601519	0.773381
LEAD	VEGFB	TGF-beta 1	0.0908078	0.592988	0.711586
All groups	VEGFA	VEGF-A	-0.0893578	0.350999	0.467999
All groups	TGFB1	VEGF-A	-0.0866962	0.365589	0.470043
VV	VEGF-A	TGF-beta 1	-0.0822592	0.643727	0.79911
VV	ANGPT-1	TGF-beta 1	0.0727693	0.68255	0.809655
All groups	TGFB1	VEGF-C	0.0716217	0.455064	0.564907
VV	CCL5	VEGF-A	-0.0692397	0.697203	0.809655
AAA	VEGF-A	TGF-alpha	-0.0684296	0.67481	0.881957
AAA	CCL5	ANGPT-1	0.0679174	0.677111	0.881957
AAA	CCL5	VEGF-C	-0.0659525	0.685967	0.881957
LEAD	ANGPT-1	TGF-alpha	0.0588374	0.72941	0.847057
All groups	CCL5	VEGF-A	-0.0545069	0.569908	0.683889
AAA	ANGPT-1	TGF-beta 1	0.0482435	0.767524	0.894908
LEAD	VEGF-A	TGF-alpha	0.0464655	0.784788	0.874199
AAA	VEGFA	TGF-beta 1	0.0464567	0.775908	0.894908
AAA	TGFB1	TGF-beta 1	0.0456626	0.779643	0.894908
LEAD	TGFB1	TGF-alpha	-0.0428136	0.801349	0.874199
AAA	TGFB1	TGF-alpha	-0.0423079	0.795474	0.894908
All groups	TGFB1	TGF-beta 1	-0.0350624	0.714861	0.830161
VV	VEGFB	VEGF-A	-0.0331549	0.852332	0.958873
All groups	VEGFA	TGF-beta 1	-0.030482	0.750799	0.844649
AAA	VEGFA	VEGF-C	-0.0287318	0.860302	0.933952
All groups	VEGFB	TGF-beta 1	-0.0269597	0.778807	0.849608
VV	VEGF-A	VEGF-C	-0.0268629	0.88013	0.960142
AAA	VEGFB	TGF-beta 1	0.024221	0.882065	0.933952
All groups	VEGF-C	TGF-beta 1	-0.0179645	0.85155	0.875501
All groups	VEGFB	ANGPT-1	-0.0151895	0.874276	0.875501
All groups	CCL5	TGF-alpha	0.0150403	0.875501	0.875501
AAA	CCL5	TGF-beta 1	-0.01489	0.927341	0.953836
LEAD	CCL5	VEGF-C	-0.00922967	0.956763	0.974189
VV	VEGF-C	TGF-alpha	0.00889564	0.960178	0.967762
VV	VEGF-C	TGF-beta 1	-0.00889564	0.960178	0.967762
LEAD	VEGF-A	TGF-beta 1	0.0084709	0.960315	0.974189
AAA	ANGPT-1	VEGF-C	-0.00783594	0.961726	0.961726
VV	TGFB1	TGF-beta 1	0.00720033	0.967762	0.967762
LEAD	CCL5	TGF-alpha	0.00550819	0.974189	0.974189

## Sheet: Table S10
Name.TF	UniprotID.TF	NCBI.GeneID.TF	Name.Target	UniprotID.Target	NCBI.GeneID.Target
CEBPB	P17676	1051	TGFB1	P01137	7040
USF1	P22415	7391	TGFB1	P01137	7040
EGR1	P18146	1958	TGFB1	P01137	7040
TP53	P04637	7157	TGFB1	P01137	7040
SP1	P08047	6667	TGFB1	P01137	7040
USF2	Q15853	7392	TGFB1	P01137	7040
FOSB	P53539	2354	TGFB1	P01137	7040
SMAD3	P84022	4088	TGFB1	P01137	7040
FOS	P01100	2353	TGFB1	P01137	7040
ASH1L	Q9NR48	55870	TGFB1	P01137	7040
GATA3	P23771	2625	TGFB1	P01137	7040
SP3	Q02447	6670	TGFB1	P01137	7040
MTA3	Q9BTC8	57504	TGFB1	P01137	7040
NFKB1	P19838	4790	TGFB1	P01137	7040
AR	P10275	367	TGFB1	P01137	7040
VDR	P11473	7421	TGFB1	P01137	7040
STAT3	P40763	6774	TGFB1	P01137	7040
JUN	P05412	3725	TGFB1	P01137	7040
WT1	P19544	7490	TGFB1	P01137	7040
SMAD4	Q13485	4089	TGFB1	P01137	7040
RARA	P10276	5914	TGFB1	P01137	7040
CREB1	P16220	1385	TGFB1	P01137	7040
FOXO3	O43524	2309	TGFB1	P01137	7040
SMAD7	O15105	4092	TGFB1	P01137	7040
FOSL2	P15408	2355	TGFB1	P01137	7040
KLF10	Q13118	7071	TGFB1	P01137	7040
CEBPA	P49715	1050	TGFB1	P01137	7040
JUND	P17535	3727	TGFB1	P01137	7040
PPARA	Q07869	5465	TGFB1	P01137	7040
MYC	P01106	4609	TGFB1	P01137	7040
DAND5	Q8N907	199699	TGFB1	P01137	7040
IRF3	Q14653	3661	TGFB1	P01137	7040
CCAR2	Q8N163	57805	TGFB1	P01137	7040
FGFR1	P11362	2260	TGFB1	P01137	7040
PRMT1	Q99873	3276	TGFB1	P01137	7040
ZNF511	Q8NB15	118472	TGFB1	P01137	7040
HIF1A	Q16665	3091	TGFB1	P01137	7040
CCNT2	O60583	905	TGFB1	P01137	7040
ESR1	P03372	2099	TGFB1	P01137	7040
CHD1	O14646	1105	TGFB1	P01137	7040
KDM4C	Q9H3R0	23081	TGFB1	P01137	7040
ZNF384	Q8TF68	171017	TGFB1	P01137	7040
NIPBL	Q6KC79	25836	TGFB1	P01137	7040
SCML2	Q9UQR0	10389	TGFB1	P01137	7040
HOMEZ	Q8IX15	57594	TGFB1	P01137	7040
IKZF1	Q13422	10320	TGFB1	P01137	7040
EP300	Q09472	2033	TGFB1	P01137	7040
ZBTB42	B2RXF5	100128927	TGFB1	P01137	7040
ZNF92	Q03936	168374	TGFB1	P01137	7040
PGR	P06401	5241	TGFB1	P01137	7040
GATA2	P23769	2624	TGFB1	P01137	7040
RPA1	P27694	6117	TGFB1	P01137	7040
NR2F2	P24468	7026	TGFB1	P01137	7040
SS18	Q15532	6760	TGFB1	P01137	7040
OR2M7	A0A126GW21	-	TGFB1	P01137	7040
STAG2	Q8N3U4	10735	TGFB1	P01137	7040
ATF7IP	Q6VMQ6	55729	TGFB1	P01137	7040
CUL4A	Q13619	8451	TGFB1	P01137	7040
ZXDB	P98169	158586	TGFB1	P01137	7040
ZXDC	Q2QGD7	79364	TGFB1	P01137	7040
CHD8	Q9HCK8	57680	TGFB1	P01137	7040
ZIC2	O95409	7546	TGFB1	P01137	7040
JUNB	P17275	3726	TGFB1	P01137	7040
CDK7	P50613	1022	TGFB1	P01137	7040
ETV6	P41212	2120	TGFB1	P01137	7040
CRY1	Q16526	1407	TGFB1	P01137	7040
MTA2	O94776	9219	TGFB1	P01137	7040
DCP1A	Q9NPI6	55802	TGFB1	P01137	7040
NFKB2	Q00653	4791	TGFB1	P01137	7040
ZFP36	P26651	7538	TGFB1	P01137	7040
IKZF5	Q9H5V7	64376	TGFB1	P01137	7040
SREBF1	P36956	6720	TGFB1	P01137	7040
SMC3	Q9UQE7	9126	TGFB1	P01137	7040
NEUROD1	Q13562	4760	TGFB1	P01137	7040
BMI1	P35226	100532731;648	TGFB1	P01137	7040
ZC3H11A	O75152	9877	TGFB1	P01137	7040
DAXX	Q9UER7	1616	TGFB1	P01137	7040
TWIST1	Q15672	7291	TGFB1	P01137	7040
HNRNPK	P61978	3190	TGFB1	P01137	7040
NFIC	P08651	4782	TGFB1	P01137	7040
BRIP1	Q9BX63	83990	TGFB1	P01137	7040
BRD3	Q15059	8019	TGFB1	P01137	7040
ARNTL	O00327	406	TGFB1	P01137	7040
ZC3H8	Q8N5P1	84524	TGFB1	P01137	7040
SP5	Q6BEB4	389058	TGFB1	P01137	7040
KDM6A	O15550	7403	TGFB1	P01137	7040
ETV1	P50549	2115	TGFB1	P01137	7040
CHD2	O14647	1106	TGFB1	P01137	7040
PEX2	P28328	5828	TGFB1	P01137	7040
MSC	O60682	9242	TGFB1	P01137	7040
KLF15	Q9UIH9	28999	TGFB1	P01137	7040
MED1	Q15648	5469	TGFB1	P01137	7040
H2AZ1	P0C0S5	3015	TGFB1	P01137	7040
TAF15	Q92804	8148	TGFB1	P01137	7040
GLIS3	Q8NEA6	169792	TGFB1	P01137	7040
KMT2C	Q8NEZ4	58508	TGFB1	P01137	7040
ZNF577	Q9BSK1	84765	TGFB1	P01137	7040
CSNK2A1	P68400	1457	TGFB1	P01137	7040
MIER2	Q8N344	54531	TGFB1	P01137	7040
PBX1	P40424	5087	TGFB1	P01137	7040
UBTF	P17480	7343	TGFB1	P01137	7040
SFPQ	P23246	6421	TGFB1	P01137	7040
TCF7L2	Q9NQB0	6934	TGFB1	P01137	7040
GATA1	P15976	2623	TGFB1	P01137	7040
TET2	Q6N021	54790	TGFB1	P01137	7040
MBD3	O95983	53615	TGFB1	P01137	7040
CUX1	P39880	1523	TGFB1	P01137	7040
TFAP4	Q01664	7023	TGFB1	P01137	7040
SMAD2	Q15796	4087	TGFB1	P01137	7040
POU5F1	Q01860	5460	TGFB1	P01137	7040
TFAP2A	P05549	7020	TGFB1	P01137	7040
KLF6	Q99612	1316	TGFB1	P01137	7040
TCF12	Q99081	6938	TGFB1	P01137	7040
ME3	Q16798	10873	TGFB1	P01137	7040
NCOA1	Q15788	8648	TGFB1	P01137	7040
SIRT1	Q96EB6	23411	TGFB1	P01137	7040
ZBTB8A	Q96BR9	653121	TGFB1	P01137	7040
RAD21	O60216	5885	TGFB1	P01137	7040
ZNF701	Q9NV72	55762	TGFB1	P01137	7040
KDM2B	Q8NHM5	84678	TGFB1	P01137	7040
ZBTB2	Q8N680	57621	TGFB1	P01137	7040
SP140	Q13342	11262	TGFB1	P01137	7040
SCRT1	Q9BWW7	83482	TGFB1	P01137	7040
SPI1	P17947	6688	TGFB1	P01137	7040
PMEPA1	Q969W9	56937	TGFB1	P01137	7040
ZNF687	Q8N1G0	57592	TGFB1	P01137	7040
HDAC1	Q13547	3065	TGFB1	P01137	7040
CBFA2T2	O43439	9139	TGFB1	P01137	7040
BATF3	Q9NR55	55509	TGFB1	P01137	7040
MITF	O75030	4286	TGFB1	P01137	7040
ID3	Q02535	3399	TGFB1	P01137	7040
ZHX2	Q9Y6X8	22882	TGFB1	P01137	7040
HSF1	Q00613	3297	TGFB1	P01137	7040
RBAK	Q9NYW8	57786	TGFB1	P01137	7040
NSD2	O96028	7468	TGFB1	P01137	7040
ZBTB33	Q86T24	10009	TGFB1	P01137	7040
ZHX1	Q9UKY1	11244	TGFB1	P01137	7040
BCL3	P20749	602	TGFB1	P01137	7040
MLLT1	Q03111	4298	TGFB1	P01137	7040
KAT8	Q9H7Z6	84148	TGFB1	P01137	7040
GTF2F1	P35269	2962	TGFB1	P01137	7040
ZSCAN9	O15535	7746	TGFB1	P01137	7040
SP2	Q02086	6668	TGFB1	P01137	7040
TRPS1	Q9UHF7	7227	TGFB1	P01137	7040
ZBTB17	Q13105	7709	TGFB1	P01137	7040
ZNF652	Q9Y2D9	22834	TGFB1	P01137	7040
ARID2	Q68CP9	196528	TGFB1	P01137	7040
BCL11A	Q9H165	53335	TGFB1	P01137	7040
MED26	O95402	9441	TGFB1	P01137	7040
KLF16	Q9BXK1	83855	TGFB1	P01137	7040
OGG1	O15527	4968	TGFB1	P01137	7040
MEF2A	Q02078	4205	TGFB1	P01137	7040
TCF7L1	Q9HCS4	83439	TGFB1	P01137	7040
STAT1	P42224	6772	TGFB1	P01137	7040
CAT	P04040	847	TGFB1	P01137	7040
CHD7	Q9P2D1	55636	TGFB1	P01137	7040
MEN1	O00255	4221	TGFB1	P01137	7040
NR4A1	P22736	3164	TGFB1	P01137	7040
MXD4	Q14582	10608	TGFB1	P01137	7040
LEF1	Q9UJU2	51176	TGFB1	P01137	7040
SMAD1	Q15797	4086	TGFB1	P01137	7040
BCL6	P41182	604	TGFB1	P01137	7040
EZH2	Q15910	2146	TGFB1	P01137	7040
ZNF664	Q8N3J9	144348	TGFB1	P01137	7040
KLF11	O14901	8462	TGFB1	P01137	7040
RBFOX2	O43251	23543	TGFB1	P01137	7040
FUS	P35637	2521	TGFB1	P01137	7040
ZNF213	O14771	7760	TGFB1	P01137	7040
UBN1	Q9NPG3	29855	TGFB1	P01137	7040
KLF1	Q13351	10661	TGFB1	P01137	7040
ARNT	P27540	405	TGFB1	P01137	7040
PPARG	P37231	5468	TGFB1	P01137	7040
BRD9	Q9H8M2	65980	TGFB1	P01137	7040
ZEB2	O60315	9839	TGFB1	P01137	7040
ZNF394	Q53GI3	84124	TGFB1	P01137	7040
SP4	Q02446	6671	TGFB1	P01137	7040
DMAP1	Q9NPF5	55929	TGFB1	P01137	7040
FEZF1	A0PJY2	389549	TGFB1	P01137	7040
ZNF175	Q9Y473	7728	TGFB1	P01137	7040
LYL1	P12980	4066	TGFB1	P01137	7040
HBP1	O60381	26959	TGFB1	P01137	7040
KLF12	Q9Y4X4	11278	TGFB1	P01137	7040
RAG2	P55895	5897	TGFB1	P01137	7040
ETV4	P43268	2118	TGFB1	P01137	7040
LMO2	P25791	4005	TGFB1	P01137	7040
NCAPH2	Q6IBW4	29781	TGFB1	P01137	7040
ZNF8	P17098	7554	TGFB1	P01137	7040
EED	O75530	8726	TGFB1	P01137	7040
GLIS2	Q9BZE0	84662	TGFB1	P01137	7040
SMARCB1	Q12824	6598	TGFB1	P01137	7040
BRCA1	P38398	672	TGFB1	P01137	7040
MECOM	Q03112	2122	TGFB1	P01137	7040
ZNF554	Q86TJ5	115196	TGFB1	P01137	7040
PBX3	P40426	5090	TGFB1	P01137	7040
TBP	P20226	6908	TGFB1	P01137	7040
RBPJ	Q06330	3516	TGFB1	P01137	7040
CTCF	P49711	10664	TGFB1	P01137	7040
JDP2	Q8WYK2	122953	TGFB1	P01137	7040
MBL2	P11226	4153	TGFB1	P01137	7040
TBL1XR1	Q9BZK7	79718	TGFB1	P01137	7040
PKNOX1	P55347	5316	TGFB1	P01137	7040
SRF	P11831	6722	TGFB1	P01137	7040
FOXP3	Q9BZS1	50943	TGFB1	P01137	7040
BATF	Q16520	10538	TGFB1	P01137	7040
NFKBIA	P25963	4792	TGFB1	P01137	7040
TGIF2	Q9GZN2	60436	TGFB1	P01137	7040
NCOR1	O75376	9611	TGFB1	P01137	7040
IRF4	Q15306	3662	TGFB1	P01137	7040
STAT5B	P51692	6777	TGFB1	P01137	7040
SRC	P12931	6714	TGFB1	P01137	7040
PADI2	Q9Y2J8	11240	TGFB1	P01137	7040
CTBP2	P56545	1488	TGFB1	P01137	7040
ZNF398	Q8TD17	57541	TGFB1	P01137	7040
ERG	P11308	2078	TGFB1	P01137	7040
RCOR1	Q9UKL0	23186	TGFB1	P01137	7040
RUNX3	Q13761	864	TGFB1	P01137	7040
UBP1	Q9NZI7	7342	TGFB1	P01137	7040
AFF4	Q9UHB7	27125	TGFB1	P01137	7040
FLI1	Q01543	2313	TGFB1	P01137	7040
GATA4	P43694	2626	TGFB1	P01137	7040
TARDBP	Q13148	23435	TGFB1	P01137	7040
TEAD1	P28347	7003	TGFB1	P01137	7040
MYCN	P04198	4613	TGFB1	P01137	7040
CDKN1B	P46527	1027	TGFB1	P01137	7040
KDM6B	O15054	23135	TGFB1	P01137	7040
EGR2	P11161	1959	TGFB1	P01137	7040
EGLN2	Q96KS0	112398	TGFB1	P01137	7040
WDR5	P61964	11091	TGFB1	P01137	7040
CDK8	P49336	1024	TGFB1	P01137	7040
SOX5	P35711	6660	TGFB1	P01137	7040
FOXA2	Q9Y261	3170	TGFB1	P01137	7040
MAX	P61244	4149	TGFB1	P01137	7040
E2F1	Q01094	1869	TGFB1	P01137	7040
ZNF101	Q8IZC7	94039	TGFB1	P01137	7040
ZNF823	P16415	55552	TGFB1	P01137	7040
ZNF574	Q6ZN55	64763	TGFB1	P01137	7040
GFI1B	Q5VTD9	8328	TGFB1	P01137	7040
SUMO2	P61956	6613	TGFB1	P01137	7040
ZNF629	Q9UEG4	23361	TGFB1	P01137	7040
THAP1	Q9NVV9	55145	TGFB1	P01137	7040
TCF7	P36402	6932	TGFB1	P01137	7040
BHLHE22	Q8NFJ8	27319	TGFB1	P01137	7040
BMPR1A	P36894	657	TGFB1	P01137	7040
NONO	Q15233	4841	TGFB1	P01137	7040
ZBTB11	O95625	27107	TGFB1	P01137	7040
PRDM12	Q9H4Q4	59335	TGFB1	P01137	7040
HIC1	Q14526	3090	TGFB1	P01137	7040
NELFE	P18615	7936	TGFB1	P01137	7040
HEXIM1	O94992	10614	TGFB1	P01137	7040
NUP98	P52948	4928	TGFB1	P01137	7040
PHF8	Q9UPP1	23133	TGFB1	P01137	7040
SOX4	Q06945	6659	TGFB1	P01137	7040
KCNH2	Q12809	3757	TGFB1	P01137	7040
NFE2L1	Q14494	4779	TGFB1	P01137	7040
KLF8	O95600	11279	TGFB1	P01137	7040
SON	P18583	6651	TGFB1	P01137	7040
RBBP5	Q15291	5929	TGFB1	P01137	7040
KDM1A	O60341	23028	TGFB1	P01137	7040
KLF4	O43474	9314	TGFB1	P01137	7040
DRAP1	Q14919	10589	TGFB1	P01137	7040
SETX	Q7Z333	23064	TGFB1	P01137	7040
HCFC1	P51610	3054	TGFB1	P01137	7040
BRD2	P25440	6046	TGFB1	P01137	7040
GATAD2B	Q8WXI9	57459	TGFB1	P01137	7040
KDM4A	O75164	9682	TGFB1	P01137	7040
TRIM28	Q13263	10155	TGFB1	P01137	7040
ELF1	P32519	1997	TGFB1	P01137	7040
HEY1	Q9Y5J3	23462	TGFB1	P01137	7040
MUC22	E2RYF6	100507679	TGFB1	P01137	7040
TP63	Q9H3D4	8626	TGFB1	P01137	7040
ELF3	P78545	1999	TGFB1	P01137	7040
p65	O43245	-	TGFB1	P01137	7040
ZNF263	O14978	10127	TGFB1	P01137	7040
CDK6	Q00534	1021	TGFB1	P01137	7040
MNT	Q99583	4335	TGFB1	P01137	7040
TRIM22	Q8IYM9	10346	TGFB1	P01137	7040
GTF3C5	Q9Y5Q8	9328	TGFB1	P01137	7040
TEAD4	Q15561	7004	TGFB1	P01137	7040
IVNS1ABP	Q9Y6Y0	10625	TGFB1	P01137	7040
RUNX2	Q13950	860	TGFB1	P01137	7040
ZBTB21	Q9ULJ3	49854	TGFB1	P01137	7040
SMARCC1	Q92922	6599	TGFB1	P01137	7040
YY1	P25490	7528	TGFB1	P01137	7040
HMGN3	Q15651	9324	TGFB1	P01137	7040
MYB	P10242	4602	TGFB1	P01137	7040
ZNF623	O75123	9831	TGFB1	P01137	7040
RUNX1T1	Q06455	862	TGFB1	P01137	7040
NANOG	Q9H9S0	79923	TGFB1	P01137	7040
GTF2B	Q00403	2959	TGFB1	P01137	7040
LMO1	P25800	4004	TGFB1	P01137	7040
INTS13	Q9NVM9	55726	TGFB1	P01137	7040
CDK12	Q9NYV4	51755	TGFB1	P01137	7040
NFE2L2	Q16236	4780	TGFB1	P01137	7040
MEIS1	O00470	4211	TGFB1	P01137	7040
BCHE	P06276	590	TGFB1	P01137	7040
ZEB1	P37275	6935	TGFB1	P01137	7040
MAPK14	Q16539	1432	TGFB1	P01137	7040
ZNF555	Q8NEP9	148254	TGFB1	P01137	7040
AHR	P35869	196	TGFB1	P01137	7040
MXD3	Q9BW11	83463	TGFB1	P01137	7040
RELA	Q04206	5970	TGFB1	P01137	7040
GTF3C2	Q8WUA4	2976	TGFB1	P01137	7040
BCOR	Q6W2J9	54880	TGFB1	P01137	7040
KDM3A	Q9Y4C1	55818	TGFB1	P01137	7040
ZNF423	Q2M1K9	23090	TGFB1	P01137	7040
PHF5A	Q7RTV0	84844	TGFB1	P01137	7040
BHLHE40	O14503	8553	TGFB1	P01137	7040
FOXO1	Q12778	2308	TGFB1	P01137	7040
KLF9	Q13886	687	TGFB1	P01137	7040
KDM5B	Q9UGL1	10765	TGFB1	P01137	7040
SMC1A	Q14683	8243	TGFB1	P01137	7040
ZNF697	Q5TEC3	90874	TGFB1	P01137	7040
ZBTB7A	O95365	51341	TGFB1	P01137	7040
KMT2A	Q03164	4297	TGFB1	P01137	7040
XRCC5	P13010	7520	TGFB1	P01137	7040
GATAD2A	Q86YP4	54815	TGFB1	P01137	7040
ZBTB18	Q99592	10472	TGFB1	P01137	7040
RING1	Q06587	6015	TGFB1	P01137	7040
NFYA	P23511	4800	TGFB1	P01137	7040
KLF13	Q9Y2Y9	51621	TGFB1	P01137	7040
JARID2	Q92833	3720	TGFB1	P01137	7040
TRIM25	Q14258	7706	TGFB1	P01137	7040
IKZF2	Q9UKS7	22807	TGFB1	P01137	7040
STAT4	Q14765	6775	TGFB1	P01137	7040
ZNF654	Q8IZM8	-	TGFB1	P01137	7040
ESRRA	P11474	2101	TGFB1	P01137	7040
ZNF792	Q3KQV3	126375	TGFB1	P01137	7040
ASCL1	P50553	429	TGFB1	P01137	7040
CBFB	Q13951	865	TGFB1	P01137	7040
SETDB1	Q15047	9869	TGFB1	P01137	7040
ATF1	P18846	466	TGFB1	P01137	7040
ZNF35	P13682	7584	TGFB1	P01137	7040
GRHL2	Q6ISB3	79977	TGFB1	P01137	7040
JMJD1C	Q15652	221037	TGFB1	P01137	7040
USP7	Q93009	7874	TGFB1	P01137	7040
FIP1L1	Q6UN15	81608	TGFB1	P01137	7040
STAG1	Q8WVM7	10274	TGFB1	P01137	7040
CREBBP	Q92793	1387	TGFB1	P01137	7040
GPIHBP1	Q8IV16	338328	TGFB1	P01137	7040
HDGF	P51858	3068	TGFB1	P01137	7040
EBF1	Q9UH73	1879	TGFB1	P01137	7040
BCLAF1	Q9NYF8	9774	TGFB1	P01137	7040
ZNF518A	Q6AHZ1	9849	TGFB1	P01137	7040
PHOX2B	Q99453	8929	TGFB1	P01137	7040
RELB	Q01201	5971	TGFB1	P01137	7040
EZH1	Q92800	2145	TGFB1	P01137	7040
NAB2	Q15742	4665	TGFB1	P01137	7040
FOXM1	Q08050	2305	TGFB1	P01137	7040
DPF2	Q92785	5977	TGFB1	P01137	7040
SUZ12	Q15022	23512	TGFB1	P01137	7040
CXXC4	Q9H2H0	-	TGFB1	P01137	7040
GABPA	Q06546	2551	TGFB1	P01137	7040
VEZF1	Q14119	7716	TGFB1	P01137	7040
TBX2	Q13207	6909	TGFB1	P01137	7040
NR3C1	P04150	2908	TGFB1	P01137	7040
SUPT5H	O00267	6829	TGFB1	P01137	7040
SIN3B	O75182	23309	TGFB1	P01137	7040
ARID1A	O14497	8289	TGFB1	P01137	7040
ZNF740	Q8NDX6	283337	TGFB1	P01137	7040
POU2F2	P09086	5452	TGFB1	P01137	7040
HDAC2	Q92769	3066	TGFB1	P01137	7040
E2F8	A0AVK6	79733	TGFB1	P01137	7040
NFE2	Q16621	4778	TGFB1	P01137	7040
SCRT2	Q9NQ03	85508	TGFB1	P01137	7040
L3MBTL2	Q969R5	83746	TGFB1	P01137	7040
KLF5	Q13887	688	TGFB1	P01137	7040
PRDM14	Q9GZV8	63978	TGFB1	P01137	7040
IRF1	P10914	3659	TGFB1	P01137	7040
CTBP1	Q13363	1487	TGFB1	P01137	7040
XBP1	P17861	7494	TGFB1	P01137	7040
NR2F6	P10588	2063	TGFB1	P01137	7040
IRF5	Q13568	3663	TGFB1	P01137	7040
ERCC6	Q03468	2074	TGFB1	P01137	7040
CBX1	P83916	10951	TGFB1	P01137	7040
TAF3	Q5VWG9	83860	TGFB1	P01137	7040
KDM4B	O94953	23030	TGFB1	P01137	7040
FOXA1	P55317	3169	TGFB1	P01137	7040
TAL1	P17542	6886	TGFB1	P01137	7040
ZKSCAN8	Q15776	7745	TGFB1	P01137	7040
ETV5	P41161	2119	TGFB1	P01137	7040
MBD4	O95243	8930	TGFB1	P01137	7040
IRF2	P14316	3660	TGFB1	P01137	7040
PAX5	Q02548	5079	TGFB1	P01137	7040
ETS1	P14921	2113	TGFB1	P01137	7040
TBX21	Q9UL17	30009	TGFB1	P01137	7040
NFATC1	O95644	4772	TGFB1	P01137	7040
MAF	O75444	4094	TGFB1	P01137	7040
TCF3	P15923	6929	TGFB1	P01137	7040
CDK9	P50750	1025	TGFB1	P01137	7040
ATF3	P18847	467	TGFB1	P01137	7040
MTA1	Q13330	9112	TGFB1	P01137	7040
SIN3A	Q96ST3	25942	TGFB1	P01137	7040
ZNF341	Q9BYN7	84905	TGFB1	P01137	7040
E2F4	Q16254	1874	TGFB1	P01137	7040
PATZ1	Q9HBE1	23598	TGFB1	P01137	7040
ZFX	P17010	7543	TGFB1	P01137	7040
MBTD1	Q05BQ5	54799	TGFB1	P01137	7040
ZNF34	Q8IZ26	80778	TGFB1	P01137	7040
MAZ	P56270	4150	TGFB1	P01137	7040
PROX1	Q92786	5629	TGFB1	P01137	7040
GATA6	Q92908	2627	TGFB1	P01137	7040
HNF4A	P41235	3172	TGFB1	P01137	7040
OTX2	P32243	5015	TGFB1	P01137	7040
HDGFL3	Q9Y3E1	50810	TGFB1	P01137	7040
GABPB1	Q06547	2553	TGFB1	P01137	7040
INTS11	Q5TA45	54973	TGFB1	P01137	7040
SKI	P12755	6497	TGFB1	P01137	7040
ELL2	O00472	22936	TGFB1	P01137	7040
NELFA	Q9H3P2	7469	TGFB1	P01137	7040
ZNF768	Q9H5H4	79724	TGFB1	P01137	7040
SAFB	Q15424	6294	TGFB1	P01137	7040
ZNF140	P52738	7699	TGFB1	P01137	7040
STAT5A	P42229	6776	TGFB1	P01137	7040
TFDP1	Q14186	7027	TGFB1	P01137	7040
CNOT3	O75175	4849	TGFB1	P01137	7040
DNMT3B	Q9UBC3	1789	TGFB1	P01137	7040
FOXP2	O15409	93986	TGFB1	P01137	7040
RNF2	Q99496	6045	TGFB1	P01137	7040
MIER3	Q7Z3K6	166968	TGFB1	P01137	7040
ZSCAN22	P10073	342945	TGFB1	P01137	7040
NR2F1	P10589	7025	TGFB1	P01137	7040
E2F6	O75461	1876	TGFB1	P01137	7040
ARID4B	Q4LE39	51742	TGFB1	P01137	7040
TRIM24	O15164	8805	TGFB1	P01137	7040
FOXA3	P55318	3171	TGFB1	P01137	7040
GRHL3	Q8TE85	57822	TGFB1	P01137	7040
GFI1	Q99684	2672	TGFB1	P01137	7040
HMBOX1	Q6NT76	79618	TGFB1	P01137	7040
ARID1B	Q8NFD5	57492	TGFB1	P01137	7040
METTL3	Q86U44	56339	TGFB1	P01137	7040
AGO1	Q9UL18	26523	TGFB1	P01137	7040
ZMIZ1	Q9ULJ6	57178	TGFB1	P01137	7040
PRDM11	Q9NQV5	56981	TGFB1	P01137	7040
REST	Q13127	5978	TGFB1	P01137	7040
RUNX1	Q01196	861	TGFB1	P01137	7040
GATAD1	Q8WUU5	57798	TGFB1	P01137	7040
BRD4	O60885	23476	TGFB1	P01137	7040
NRF1	Q16656	4899	TGFB1	P01137	7040
MXI1	P50539	4601	TGFB1	P01137	7040
MYOD1	P15172	4654	TGFB1	P01137	7040
RB1	P06400	5925	TGFB1	P01137	7040
MYNN	Q9NPC7	55892	TGFB1	P01137	7040
TCF4	P15884	6925	TGFB1	P01137	7040
ARID3A	Q99856	1820	TGFB1	P01137	7040
SMARCA4	P51532	6597	TGFB1	P01137	7040
ZNF143	P52747	7702	TGFB1	P01137	7040
BICRA	Q9NZM4	29998	TGFB1	P01137	7040
CEBPD	P49716	1052	TGFB1	P01137	7040
CBX3	Q13185	11335	TGFB1	P01137	7040
BCL11B	Q9C0K0	64919	TGFB1	P01137	7040
PML	P29590	5371	TGFB1	P01137	7040
RXRA	P19793	6256	TGFB1	P01137	7040
DEK	P35659	7913	TGFB1	P01137	7040
CLOCK	O15516	9575	TGFB1	P01137	7040
KMT2B	Q9UMN6	9757	TGFB1	P01137	7040
HMGXB4	Q9UGU5	10042	TGFB1	P01137	7040
PTEN	P60484	5728	TGFB1	P01137	7040
GLIS1	Q8NBF1	148979	TGFB1	P01137	7040
SAP130	Q9H0E3	79595	TGFB1	P01137	7040
ZFHX2	Q9C0A1	85446	TGFB1	P01137	7040
SREBF2	Q12772	6721	TGFB1	P01137	7040
TFAP2C	Q92754	7022	TGFB1	P01137	7040
JMJD6	Q6NYC1	23210	TGFB1	P01137	7040
ZNF639	Q9UID6	51193	TGFB1	P01137	7040
SIX5	Q8N196	147912	TGFB1	P01137	7040
ZNF781	Q8N8C0	163115	TGFB1	P01137	7040
CREM	Q03060	1390	TGFB1	P01137	7040
ZNF426	Q9BUY5	79088	TGFB1	P01137	7040
RNGTT	O60942	8732	TGFB1	P01137	7040
SMAD5	Q99717	4090	TGFB1	P01137	7040
CTCFL	Q8NI51	140690	TGFB1	P01137	7040
NBN	O60934	4683	TGFB1	P01137	7040
NOTCH1	P46531	4851	TGFB1	P01137	7040
FOXP1	Q9H334	27086	TGFB1	P01137	7040
ATF7	P17544	11016	TGFB1	P01137	7040
BACH1	O14867	571	TGFB1	P01137	7040
TAF1	P21675	6872	TGFB1	P01137	7040
ZNF614	Q8N883	80110	TGFB1	P01137	7040
REL	Q04864	5966	TGFB1	P01137	7040
ZKSCAN1	P17029	7586	TGFB1	P01137	7040
SAP30	O75446	8819	TGFB1	P01137	7040
IRF7	Q92985	3665	CCL5	P13501	6352
SP1	P08047	6667	CCL5	P13501	6352
SPI1	P17947	6688	CCL5	P13501	6352
STAT1	P42224	6772	CCL5	P13501	6352
FOSB	P53539	2354	CCL5	P13501	6352
FOS	P01100	2353	CCL5	P13501	6352
NFKBIA	P25963	4792	CCL5	P13501	6352
NFKB1	P19838	4790	CCL5	P13501	6352
SNAI1	O95863	6615	CCL5	P13501	6352
JUN	P05412	3725	CCL5	P13501	6352
RELA	Q04206	5970	CCL5	P13501	6352
KLF13	Q9Y2Y9	51621	CCL5	P13501	6352
CREB1	P16220	1385	CCL5	P13501	6352
ATF1	P18846	466	CCL5	P13501	6352
IRF1	P10914	3659	CCL5	P13501	6352
ATF3	P18847	467	CCL5	P13501	6352
CEBPA	P49715	1050	CCL5	P13501	6352
JUND	P17535	3727	CCL5	P13501	6352	-
CEBPD	P49716	1052	CCL5	P13501	6352
DAND5	Q8N907	199699	CCL5	P13501	6352
REL	Q04864	5966	CCL5	P13501	6352
IRF3	Q14653	3661	CCL5	P13501	6352
CEBPB	P17676	1051	CCL5	P13501	6352
BMI1	P35226	100532731;648	CCL5	P13501	6352
PARP1	P09874	142	CCL5	P13501	6352
HMG20A	Q9NP66	10363	CCL5	P13501	6352
EGR1	P18146	1958	CCL5	P13501	6352
NFIC	P08651	4782	CCL5	P13501	6352
CHD2	O14647	1106	CCL5	P13501	6352
PEX2	P28328	5828	CCL5	P13501	6352
PBX1	P40424	5087	CCL5	P13501	6352
GATA1	P15976	2623	CCL5	P13501	6352
TFAP2A	P05549	7020	CCL5	P13501	6352
TCF12	Q99081	6938	CCL5	P13501	6352
TP53	P04637	7157	CCL5	P13501	6352
RAD21	O60216	5885	CCL5	P13501	6352
KDM2B	Q8NHM5	84678	CCL5	P13501	6352
MCM7	P33993	4176	CCL5	P13501	6352
RBAK	Q9NYW8	57786	CCL5	P13501	6352
NSD2	O96028	7468	CCL5	P13501	6352
USF2	Q15853	7392	CCL5	P13501	6352
BCL3	P20749	602	CCL5	P13501	6352
MAFK	O60675	7975	CCL5	P13501	6352
AMH	P03971	268	CCL5	P13501	6352
EBP	Q15125	10682	CCL5	P13501	6352
BCL11A	Q9H165	53335	CCL5	P13501	6352
MEF2A	Q02078	4205	CCL5	P13501	6352
NR4A1	P22736	3164	CCL5	P13501	6352
SMAD1	Q15797	4086	CCL5	P13501	6352
BCL6	P41182	604	CCL5	P13501	6352
BRD9	Q9H8M2	65980	CCL5	P13501	6352
LYL1	P12980	4066	CCL5	P13501	6352
EED	O75530	8726	CCL5	P13501	6352
GATA3	P23771	2625	CCL5	P13501	6352
MECOM	Q03112	2122	CCL5	P13501	6352
TBP	P20226	6908	CCL5	P13501	6352
RBPJ	Q06330	3516	CCL5	P13501	6352
CTCF	P49711	10664	CCL5	P13501	6352
CBFA2T3	O75081	863	CCL5	P13501	6352
BATF	Q16520	10538	CCL5	P13501	6352
NCOR1	O75376	9611	CCL5	P13501	6352
IRF4	Q15306	3662	CCL5	P13501	6352
STAT5B	P51692	6777	CCL5	P13501	6352
PADI2	Q9Y2J8	11240	CCL5	P13501	6352
ERG	P11308	2078	CCL5	P13501	6352
DDIT3	P35638	1649	CCL5	P13501	6352
RUNX3	Q13761	864	CCL5	P13501	6352
FLI1	Q01543	2313	CCL5	P13501	6352
TARDBP	Q13148	23435	CCL5	P13501	6352
MYCN	P04198	4613	CCL5	P13501	6352
CDK8	P49336	1024	CCL5	P13501	6352
MAX	P61244	4149	CCL5	P13501	6352
NELFE	P18615	7936	CCL5	P13501	6352
PHF8	Q9UPP1	23133	CCL5	P13501	6352
STAT6	P42226	6778	CCL5	P13501	6352
BRD7	Q9NPI1	29117	CCL5	P13501	6352
ZNF207	O43670	7756	CCL5	P13501	6352
AR	P10275	367	CCL5	P13501	6352
ZNF263	O14978	10127	CCL5	P13501	6352
VDR	P11473	7421	CCL5	P13501	6352
STAT3	P40763	6774	CCL5	P13501	6352
TEAD4	Q15561	7004	CCL5	P13501	6352
SMARCC1	Q92922	6599	CCL5	P13501	6352
YY1	P25490	7528	CCL5	P13501	6352
MYB	P10242	4602	CCL5	P13501	6352
INTS13	Q9NVM9	55726	CCL5	P13501	6352
MEF2B	Q02080	100271849;4207	CCL5	P13501	6352
ZEB1	P37275	6935	CCL5	P13501	6352
ZNF597	Q96LX8	146434	CCL5	P13501	6352
BHLHE40	O14503	8553	CCL5	P13501	6352
FOXO1	Q12778	2308	CCL5	P13501	6352
KMT2A	Q03164	4297	CCL5	P13501	6352
RARA	P10276	5914	CCL5	P13501	6352
RING1	Q06587	6015	CCL5	P13501	6352
NFYA	P23511	4800	CCL5	P13501	6352
IKZF2	Q9UKS7	22807	CCL5	P13501	6352
ERCC3	P19447	2071	CCL5	P13501	6352
FOSL1	P15407	8061	CCL5	P13501	6352
CREBBP	Q92793	1387	CCL5	P13501	6352
HDGF	P51858	3068	CCL5	P13501	6352
EBF1	Q9UH73	1879	CCL5	P13501	6352
RELB	Q01201	5971	CCL5	P13501	6352
DPF2	Q92785	5977	CCL5	P13501	6352
GABPA	Q06546	2551	CCL5	P13501	6352
NR3C1	P04150	2908	CCL5	P13501	6352
POU2F2	P09086	5452	CCL5	P13501	6352
HDAC2	Q92769	3066	CCL5	P13501	6352
E2F8	A0AVK6	79733	CCL5	P13501	6352
NFE2	Q16621	4778	CCL5	P13501	6352
HBZ	P02008	3050	CCL5	P13501	6352
FOXA1	P55317	3169	CCL5	P13501	6352
TAL1	P17542	6886	CCL5	P13501	6352
MBD4	O95243	8930	CCL5	P13501	6352
PAX5	Q02548	5079	CCL5	P13501	6352
ETS1	P14921	2113	CCL5	P13501	6352
TBX21	Q9UL17	30009	CCL5	P13501	6352
NFATC1	O95644	4772	CCL5	P13501	6352
MAF	O75444	4094	CCL5	P13501	6352
TCF3	P15923	6929	CCL5	P13501	6352
CDK9	P50750	1025	CCL5	P13501	6352
INTS11	Q5TA45	54973	CCL5	P13501	6352
SKI	P12755	6497	CCL5	P13501	6352
STAT5A	P42229	6776	CCL5	P13501	6352
E2F6	O75461	1876	CCL5	P13501	6352
NFATC3	Q12968	4775	CCL5	P13501	6352
HOXC11	O43248	3227	CCL5	P13501	6352
TRIM24	O15164	8805	CCL5	P13501	6352
HDAC4	P56524	9759	CCL5	P13501	6352
ONECUT2	O95948	9480	CCL5	P13501	6352
RUNX1	Q01196	861	CCL5	P13501	6352
BRD4	O60885	23476	CCL5	P13501	6352
SMARCA4	P51532	6597	CCL5	P13501	6352
BICRA	Q9NZM4	29998	CCL5	P13501	6352
RXRA	P19793	6256	CCL5	P13501	6352
KMT2B	Q9UMN6	9757	CCL5	P13501	6352
SIX5	Q8N196	147912	CCL5	P13501	6352
CREM	Q03060	1390	CCL5	P13501	6352
MYC	P01106	4609	CCL5	P13501	6352
ZBTB48	P10074	3104	CCL5	P13501	6352
SMAD5	Q99717	4090	CCL5	P13501	6352
ATF2	P15336	1386	CCL5	P13501	6352
ATF7	P17544	11016	CCL5	P13501	6352
TAF1	P21675	6872	CCL5	P13501	6352
ESR1	P03372	2099	CCL5	P13501	6352
NIPBL	Q6KC79	25836	CCL5	P13501	6352
IKZF1	Q13422	10320	CCL5	P13501	6352
EP300	Q09472	2033	CCL5	P13501	6352
PGR	P06401	5241	CCL5	P13501	6352
GATA2	P23769	2624	CCL5	P13501	6352
SS18	Q15532	6760	CCL5	P13501	6352
ZIC2	O95409	7546	CCL5	P13501	6352
JUNB	P17275	3726	CCL5	P13501	6352
ZNF449	Q6P9G9	203523	CCL5	P13501	6352
CDK7	P50613	1022	CCL5	P13501	6352
ETV6	P41212	2120	CCL5	P13501	6352
LDB1	Q86U70	8861	CCL5	P13501	6352
NFKB2	Q00653	4791	CCL5	P13501	6352
NCOR2	Q9Y618	9612	CCL5	P13501	6352
ZFP36L1	Q07352	677	VEGFA	P15692	7422
PTTG1	O95997	9232	VEGFA	P15692	7422
HTATIP2	Q9BUP3	10553	VEGFA	P15692	7422
EPAS1	Q99814	2034	VEGFA	P15692	7422
HDAC4	P56524	9759	VEGFA	P15692	7422
ZNF24	P17028	7572	VEGFA	P15692	7422
ATF4	P18848	468	VEGFA	P15692	7422
RUNX1	Q01196	861	VEGFA	P15692	7422
PPARA	Q07869	5465	VEGFA	P15692	7422
RB1	P06400	5925	VEGFA	P15692	7422
TCF4	P15884	6925	VEGFA	P15692	7422
ATM	Q13315	472	VEGFA	P15692	7422
MYC	P01106	4609	VEGFA	P15692	7422
DAND5	Q8N907	199699	VEGFA	P15692	7422
HIF1A	Q16665	3091	VEGFA	P15692	7422
ESR1	P03372	2099	VEGFA	P15692	7422	Mm:E9Q4N8
EP300	Q09472	2033	VEGFA	P15692	7422
PGR	P06401	5241	VEGFA	P15692	7422
NR1H4	Q96RI1	9971	VEGFA	P15692	7422
ZFP36	P26651	7538	VEGFA	P15692	7422
HDAC3	O15379	8841	VEGFA	P15692	7422
EGR1	P18146	1958	VEGFA	P15692	7422	Mm:E9Q4N8
HOXB7	P09629	3217	VEGFA	P15692	7422
TCF7L2	Q9NQB0	6934	VEGFA	P15692	7422
DNMT1	P26358	1786	VEGFA	P15692	7422
SMAD2	Q15796	4087	VEGFA	P15692	7422
TFAP2A	P05549	7020	VEGFA	P15692	7422	Mm:E9Q4N8
TP53	P04637	7157	VEGFA	P15692	7422
ESR2	Q92731	2100	VEGFA	P15692	7422
SP1	P08047	6667	VEGFA	P15692	7422	Mm:E9Q4N8
ID3	Q02535	3399	VEGFA	P15692	7422
SMAD3	P84022	4088	VEGFA	P15692	7422
FOXQ1	Q9C009	94234	VEGFA	P15692	7422
ARNT	P27540	405	VEGFA	P15692	7422
PPARG	P37231	5468	VEGFA	P15692	7422
NKX3-1	Q99801	4824	VEGFA	P15692	7422
BRCA1	P38398	672	VEGFA	P15692	7422
HNF1A	P20823	6927	VEGFA	P15692	7422
TEAD1	P28347	7003	VEGFA	P15692	7422
SP3	Q02447	6670	VEGFA	P15692	7422	Mm:E9Q4N8
E2F1	Q01094	1869	VEGFA	P15692	7422
ZNF823	P16415	55552	VEGFA	P15692	7422
TCF7	P36402	6932	VEGFA	P15692	7422
VHL	P40337	7428	VEGFA	P15692	7422
NFKB1	P19838	4790	VEGFA	P15692	7422
COPS5	Q92905	10987	VEGFA	P15692	7422
HIC1	Q14526	3090	VEGFA	P15692	7422
HEXIM1	O94992	10614	VEGFA	P15692	7422
KLF4	O43474	9314	VEGFA	P15692	7422
TRAF6	Q9Y4K3	7189	VEGFA	P15692	7422
MEF2C	Q06413	4208	VEGFA	P15692	7422
AR	P10275	367	VEGFA	P15692	7422
STAT3	P40763	6774	VEGFA	P15692	7422
TEAD4	Q15561	7004	VEGFA	P15692	7422
RUNX2	Q13950	860	VEGFA	P15692	7422
JUN	P05412	3725	VEGFA	P15692	7422
WT1	P19544	7490	VEGFA	P15692	7422
RELA	Q04206	5970	VEGFA	P15692	7422
RARA	P10276	5914	VEGFA	P15692	7422
CREB1	P16220	1385	VEGFA	P15692	7422
TP73	O15350	7161	VEGFA	P15692	7422
HDGF	P51858	3068	VEGFA	P15692	7422
FOXO3	O43524	2309	VEGFA	P15692	7422
E2F3	O00716	1871	VEGFA	P15692	7422
FOXM1	Q08050	2305	VEGFA	P15692	7422
HIPK2	Q9H2X6	28996	VEGFA	P15692	7422
UHRF1	Q96T88	29128	VEGFA	P15692	7422
PPARD	Q03181	5467	VEGFA	P15692	7422
HDAC2	Q92769	3066	VEGFA	P15692	7422
XBP1	P17861	7494	VEGFA	P15692	7422
ETS1	P14921	2113	VEGFA	P15692	7422
MAZ	P56270	4150	VEGFA	P15692	7422
KLF10	Q13118	7071	VEGFA	P15692	7422
PROX1	Q92786	5629	VEGFA	P15692	7422
GATA6	Q92908	2627	VEGFA	P15692	7422
HNF4A	P41235	3172	VEGFA	P15692	7422
OTX2	P32243	5015	VEGFA	P15692	7422
HDGFL3	Q9Y3E1	50810	VEGFA	P15692	7422
GABPB1	Q06547	2553	VEGFA	P15692	7422
SMARCA2	P51531	6595	VEGFA	P15692	7422
LEO1	Q8WVC0	123169	VEGFA	P15692	7422
INTS11	Q5TA45	54973	VEGFA	P15692	7422
SKI	P12755	6497	VEGFA	P15692	7422
ELL2	O00472	22936	VEGFA	P15692	7422
NELFA	Q9H3P2	7469	VEGFA	P15692	7422
CEBPA	P49715	1050	VEGFA	P15692	7422
SAFB	Q15424	6294	VEGFA	P15692	7422
SP7	Q8TDD2	121340	VEGFA	P15692	7422
ZNF84	P51523	7637	VEGFA	P15692	7422
CPSF3	Q9UKF6	51692	VEGFA	P15692	7422
STAT5A	P42229	6776	VEGFA	P15692	7422
TFDP1	Q14186	7027	VEGFA	P15692	7422
PHF21A	Q96BD5	51317	VEGFA	P15692	7422
EPC1	Q9H2F5	80314	VEGFA	P15692	7422
CNOT3	O75175	4849	VEGFA	P15692	7422
DNMT3B	Q9UBC3	1789	VEGFA	P15692	7422
SIRT6	Q8N6T7	51548	VEGFA	P15692	7422
CDX2	Q99626	1045	VEGFA	P15692	7422
HEYL	Q9NQ87	26508	VEGFA	P15692	7422
ZFP1	Q6P2D0	162239	VEGFA	P15692	7422
FOXP2	O15409	93986	VEGFA	P15692	7422
ZBTB10	Q96DT7	65986	VEGFA	P15692	7422
OVOL2	Q9BRP0	58495	VEGFA	P15692	7422
MBD2	Q9UBB5	8932	VEGFA	P15692	7422
ASCL2	Q99929	430	VEGFA	P15692	7422
GMEB2	Q9UKD1	26205	VEGFA	P15692	7422
RNF2	Q99496	6045	VEGFA	P15692	7422
MIER3	Q7Z3K6	166968	VEGFA	P15692	7422
ZSCAN22	P10073	342945	VEGFA	P15692	7422
NR2F1	P10589	7025	VEGFA	P15692	7422
DTL	Q9NZJ0	51514	VEGFA	P15692	7422
THAP11	Q96EK4	57215	VEGFA	P15692	7422
E2F6	O75461	1876	VEGFA	P15692	7422
ZBTB20	Q9HC78	26137	VEGFA	P15692	7422
ARID4B	Q4LE39	51742	VEGFA	P15692	7422
TRIM24	O15164	8805	VEGFA	P15692	7422
ZNF3	P17036	7551	VEGFA	P15692	7422
APOBEC3B	Q9UH17	9582	VEGFA	P15692	7422
FOXA3	P55318	3171	VEGFA	P15692	7422
GRHL3	Q8TE85	57822	VEGFA	P15692	7422
GFI1	Q99684	2672	VEGFA	P15692	7422
ARID1B	Q8NFD5	57492	VEGFA	P15692	7422
HOXA6	P31267	3203	VEGFA	P15692	7422
METTL3	Q86U44	56339	VEGFA	P15692	7422
AGO1	Q9UL18	26523	VEGFA	P15692	7422
SOX9	P48436	6662	VEGFA	P15692	7422
JUND	P17535	3727	VEGFA	P15692	7422
ZMIZ1	Q9ULJ6	57178	VEGFA	P15692	7422
POU4F2	Q12837	5458	VEGFA	P15692	7422
REST	Q13127	5978	VEGFA	P15692	7422
BRD4	O60885	23476	VEGFA	P15692	7422
NRF1	Q16656	4899	VEGFA	P15692	7422
MXI1	P50539	4601	VEGFA	P15692	7422
MYOD1	P15172	4654	VEGFA	P15692	7422
ZBTB14	O43829	7541	VEGFA	P15692	7422
ZNF410	Q86VK4	57862	VEGFA	P15692	7422
MYNN	Q9NPC7	55892	VEGFA	P15692	7422
ARID3A	Q99856	1820	VEGFA	P15692	7422
SMARCA4	P51532	6597	VEGFA	P15692	7422
PCF11	O94913	51585	VEGFA	P15692	7422
ZNF143	P52747	7702	VEGFA	P15692	7422
BICRA	Q9NZM4	29998	VEGFA	P15692	7422
CEBPD	P49716	1052	VEGFA	P15692	7422
CBX3	Q13185	11335	VEGFA	P15692	7422
BCL11B	Q9C0K0	64919	VEGFA	P15692	7422
HNRNPL	P14866	3191	VEGFA	P15692	7422
NUP153	P49790	9972	VEGFA	P15692	7422
PML	P29590	5371	VEGFA	P15692	7422
RBM39	Q14498	9584	VEGFA	P15692	7422
RXRB	P28702	6257	VEGFA	P15692	7422
RXRA	P19793	6256	VEGFA	P15692	7422
DEK	P35659	7913	VEGFA	P15692	7422
CLOCK	O15516	9575	VEGFA	P15692	7422
KMT2B	Q9UMN6	9757	VEGFA	P15692	7422
HMGXB4	Q9UGU5	10042	VEGFA	P15692	7422
EBF3	Q9H4W6	253738	VEGFA	P15692	7422
PTEN	P60484	5728	VEGFA	P15692	7422
GLIS1	Q8NBF1	148979	VEGFA	P15692	7422
SAP130	Q9H0E3	79595	VEGFA	P15692	7422
ZFHX2	Q9C0A1	85446	VEGFA	P15692	7422
SREBF2	Q12772	6721	VEGFA	P15692	7422
TFAP2C	Q92754	7022	VEGFA	P15692	7422
JMJD6	Q6NYC1	23210	VEGFA	P15692	7422
ZNF639	Q9UID6	51193	VEGFA	P15692	7422
SIX5	Q8N196	147912	VEGFA	P15692	7422
CREM	Q03060	1390	VEGFA	P15692	7422
MYH11	P35749	4629	VEGFA	P15692	7422
CDK2	P24941	1017	VEGFA	P15692	7422
RNGTT	O60942	8732	VEGFA	P15692	7422
ZBTB48	P10074	3104	VEGFA	P15692	7422
ZFP42	Q96MM3	132625	VEGFA	P15692	7422
SMAD5	Q99717	4090	VEGFA	P15692	7422
ATF2	P15336	1386	VEGFA	P15692	7422
INTS12	Q96CB8	57117	VEGFA	P15692	7422
TOP1	P11387	7150	VEGFA	P15692	7422
CTCFL	Q8NI51	140690	VEGFA	P15692	7422
NBN	O60934	4683	VEGFA	P15692	7422
ZNF444	Q8N0Y2	55311	VEGFA	P15692	7422
NOTCH1	P46531	4851	VEGFA	P15692	7422
FOXP1	Q9H334	27086	VEGFA	P15692	7422
NKX2-1	P43699	7080	VEGFA	P15692	7422
ATF7	P17544	11016	VEGFA	P15692	7422
MAFB	Q9Y5Q3	9935	VEGFA	P15692	7422
BACH1	O14867	571	VEGFA	P15692	7422
TAF1	P21675	6872	VEGFA	P15692	7422
REL	Q04864	5966	VEGFA	P15692	7422
ZKSCAN1	P17029	7586	VEGFA	P15692	7422
SAP30	O75446	8819	VEGFA	P15692	7422
IRF3	Q14653	3661	VEGFA	P15692	7422
CCAR2	Q8N163	57805	VEGFA	P15692	7422
FGFR1	P11362	2260	VEGFA	P15692	7422
PRDM10	Q9NQV6	56980	VEGFA	P15692	7422
PRMT1	Q99873	3276	VEGFA	P15692	7422
INSR	P06213	3643	VEGFA	P15692	7422
CCNT2	O60583	905	VEGFA	P15692	7422
CHD1	O14646	1105	VEGFA	P15692	7422
KDM4C	Q9H3R0	23081	VEGFA	P15692	7422
ZNF384	Q8TF68	171017	VEGFA	P15692	7422
NIPBL	Q6KC79	25836	VEGFA	P15692	7422
HOMEZ	Q8IX15	57594	VEGFA	P15692	7422
IKZF1	Q13422	10320	VEGFA	P15692	7422
NR5A2	O00482	2494	VEGFA	P15692	7422
SMARCA5	O60264	8467	VEGFA	P15692	7422
GATA2	P23769	2624	VEGFA	P15692	7422
PRDM1	O75626	639	VEGFA	P15692	7422
NR2F2	P24468	7026	VEGFA	P15692	7422
NFIL3	Q16649	4783	VEGFA	P15692	7422
SS18	Q15532	6760	VEGFA	P15692	7422
STAG2	Q8N3U4	10735	VEGFA	P15692	7422
KDM5C	P41229	8242	VEGFA	P15692	7422
CUL4A	Q13619	8451	VEGFA	P15692	7422
CHD8	Q9HCK8	57680	VEGFA	P15692	7422
HLF	Q16534	3131	VEGFA	P15692	7422
ZIC2	O95409	7546	VEGFA	P15692	7422
HINFP	Q9BQA5	25988	VEGFA	P15692	7422
JUNB	P17275	3726	VEGFA	P15692	7422
PSMB5	P28074	5693	VEGFA	P15692	7422
CDK7	P50613	1022	VEGFA	P15692	7422
TP53BP1	Q12888	7158	VEGFA	P15692	7422
MIXL1	Q9H2W2	83881	VEGFA	P15692	7422
PYGO2	Q9BRQ0	90780	VEGFA	P15692	7422
CEBPB	P17676	1051	VEGFA	P15692	7422
POU2F1	P14859	5451	VEGFA	P15692	7422
MTA2	O94776	9219	VEGFA	P15692	7422
DCP1A	Q9NPI6	55802	VEGFA	P15692	7422
SSRP1	Q08945	6749	VEGFA	P15692	7422
NFKB2	Q00653	4791	VEGFA	P15692	7422
IKZF5	Q9H5V7	64376	VEGFA	P15692	7422
USF1	P22415	7391	VEGFA	P15692	7422
SREBF1	P36956	6720	VEGFA	P15692	7422
SMC3	Q9UQE7	9126	VEGFA	P15692	7422
NCOR2	Q9Y618	9612	VEGFA	P15692	7422
NEUROD1	Q13562	4760	VEGFA	P15692	7422
AHRR	A9YTQ3	57491	VEGFA	P15692	7422
BMI1	P35226	100532731;648	VEGFA	P15692	7422
GMEB1	Q9Y692	10691	VEGFA	P15692	7422
PARP1	P09874	142	VEGFA	P15692	7422
HMG20A	Q9NP66	10363	VEGFA	P15692	7422
TSC22D4	Q9Y3Q8	81628	VEGFA	P15692	7422
TWIST1	Q15672	7291	VEGFA	P15692	7422
POU3F2	P20265	5454	VEGFA	P15692	7422
HNRNPK	P61978	3190	VEGFA	P15692	7422
NFIC	P08651	4782	VEGFA	P15692	7422
BRIP1	Q9BX63	83990	VEGFA	P15692	7422
NFRKB	Q6P4R8	4798	VEGFA	P15692	7422
ZC3H8	Q8N5P1	84524	VEGFA	P15692	7422
PRDM9	Q9NQV7	56979	VEGFA	P15692	7422
PRKCQ	Q04759	5588	VEGFA	P15692	7422
SP5	Q6BEB4	389058	VEGFA	P15692	7422
KDM6A	O15550	7403	VEGFA	P15692	7422
ETV1	P50549	2115	VEGFA	P15692	7422
CHD2	O14647	1106	VEGFA	P15692	7422
PEX2	P28328	5828	VEGFA	P15692	7422
MSC	O60682	9242	VEGFA	P15692	7422
KLF15	Q9UIH9	28999	VEGFA	P15692	7422
HIF3A	Q9Y2N7	64344	VEGFA	P15692	7422
TFE3	P19532	7030	VEGFA	P15692	7422
KAT5	Q92993	10524	VEGFA	P15692	7422
ZNF335	Q9H4Z2	63925	VEGFA	P15692	7422
MED1	Q15648	5469	VEGFA	P15692	7422
H2AZ1	P0C0S5	3015	VEGFA	P15692	7422
GLIS3	Q8NEA6	169792	VEGFA	P15692	7422
OR2M7	A0A126GW21	-	VEGFA	P15692	7422
INTS3	Q68E01	65123	VEGFA	P15692	7422
MIER2	Q8N344	54531	VEGFA	P15692	7422
MAFF	Q9ULX9	23764	VEGFA	P15692	7422
ORC1	Q13415	4998	VEGFA	P15692	7422
UBTF	P17480	7343	VEGFA	P15692	7422
ZBTB26	Q9HCK0	57684	VEGFA	P15692	7422
GATA1	P15976	2623	VEGFA	P15692	7422
TET2	Q6N021	54790	VEGFA	P15692	7422
MBD3	O95983	53615	VEGFA	P15692	7422
CUX1	P39880	1523	VEGFA	P15692	7422
TFAP4	Q01664	7023	VEGFA	P15692	7422
POU5F1	Q01860	5460	VEGFA	P15692	7422
KLF6	Q99612	1316	VEGFA	P15692	7422
TCF12	Q99081	6938	VEGFA	P15692	7422
ME3	Q16798	10873	VEGFA	P15692	7422
NCOA1	Q15788	8648	VEGFA	P15692	7422
SRSF3	P84103	6428	VEGFA	P15692	7422
SIRT1	Q96EB6	23411	VEGFA	P15692	7422
ZBTB8A	Q96BR9	653121	VEGFA	P15692	7422
RAD21	O60216	5885	VEGFA	P15692	7422
ZNF701	Q9NV72	55762	VEGFA	P15692	7422
KDM2B	Q8NHM5	84678	VEGFA	P15692	7422
ZBTB2	Q8N680	57621	VEGFA	P15692	7422
ATF6	P18850	22926	VEGFA	P15692	7422
SP140	Q13342	11262	VEGFA	P15692	7422
SCRT1	Q9BWW7	83482	VEGFA	P15692	7422
MCM7	P33993	4176	VEGFA	P15692	7422
ZNF18	P17022	7566	VEGFA	P15692	7422
SPI1	P17947	6688	VEGFA	P15692	7422
PMEPA1	Q969W9	56937	VEGFA	P15692	7422
ZNF687	Q8N1G0	57592	VEGFA	P15692	7422
HDAC1	Q13547	3065	VEGFA	P15692	7422
BATF3	Q9NR55	55509	VEGFA	P15692	7422
MITF	O75030	4286	VEGFA	P15692	7422
L3MBTL4	Q8NA19	91133	VEGFA	P15692	7422
RFX1	P22670	5989	VEGFA	P15692	7422
MLLT3	P42568	4300	VEGFA	P15692	7422
ZHX2	Q9Y6X8	22882	VEGFA	P15692	7422
HSF1	Q00613	3297	VEGFA	P15692	7422
USF2	Q15853	7392	VEGFA	P15692	7422
ZBTB33	Q86T24	10009	VEGFA	P15692	7422
ZHX1	Q9UKY1	11244	VEGFA	P15692	7422
BCL3	P20749	602	VEGFA	P15692	7422
MAFK	O60675	7975	VEGFA	P15692	7422
MLLT1	Q03111	4298	VEGFA	P15692	7422
KAT8	Q9H7Z6	84148	VEGFA	P15692	7422
ZNF644	Q9H582	84146	VEGFA	P15692	7422
YBX1	P67809	4904	VEGFA	P15692	7422
GTF2F1	P35269	2962	VEGFA	P15692	7422
ZSCAN9	O15535	7746	VEGFA	P15692	7422
MGA	Q8IWI9	23269	VEGFA	P15692	7422
SP2	Q02086	6668	VEGFA	P15692	7422
ORC2	Q13416	4999	VEGFA	P15692	7422
RFX5	P48382	5993	VEGFA	P15692	7422
TRPS1	Q9UHF7	7227	VEGFA	P15692	7422
ZBTB17	Q13105	7709	VEGFA	P15692	7422
ZNF652	Q9Y2D9	22834	VEGFA	P15692	7422
ARID2	Q68CP9	196528	VEGFA	P15692	7422
BCL11A	Q9H165	53335	VEGFA	P15692	7422
MED26	O95402	9441	VEGFA	P15692	7422
KLF16	Q9BXK1	83855	VEGFA	P15692	7422
OGG1	O15527	4968	VEGFA	P15692	7422
ZNF48	Q96MX3	197407	VEGFA	P15692	7422
MEF2A	Q02078	4205	VEGFA	P15692	7422
TCF7L1	Q9HCS4	83439	VEGFA	P15692	7422
STAT1	P42224	6772	VEGFA	P15692	7422
CAT	P04040	847	VEGFA	P15692	7422
CHD7	Q9P2D1	55636	VEGFA	P15692	7422
MEN1	O00255	4221	VEGFA	P15692	7422
NR4A1	P22736	3164	VEGFA	P15692	7422
ZBTB16	Q05516	7704	VEGFA	P15692	7422
MXD4	Q14582	10608	VEGFA	P15692	7422
SMAD1	Q15797	4086	VEGFA	P15692	7422
BCL6	P41182	604	VEGFA	P15692	7422
EZH2	Q15910	2146	VEGFA	P15692	7422
ZNF664	Q8N3J9	144348	VEGFA	P15692	7422
KLF11	O14901	8462	VEGFA	P15692	7422
FOS	P01100	2353	VEGFA	P15692	7422
RBFOX2	O43251	23543	VEGFA	P15692	7422
HIRA	P54198	7290	VEGFA	P15692	7422
FUS	P35637	2521	VEGFA	P15692	7422
KLF1	Q13351	10661	VEGFA	P15692	7422
ZNF467	Q7Z7K2	168544	VEGFA	P15692	7422
BRD9	Q9H8M2	65980	VEGFA	P15692	7422
FEV	Q99581	54738	VEGFA	P15692	7422
ZEB2	O60315	9839	VEGFA	P15692	7422
SP4	Q02446	6671	VEGFA	P15692	7422
DMAP1	Q9NPF5	55929	VEGFA	P15692	7422
FEZF1	A0PJY2	389549	VEGFA	P15692	7422
ZNF175	Q9Y473	7728	VEGFA	P15692	7422
SOX2	P48431	6657	VEGFA	P15692	7422
LYL1	P12980	4066	VEGFA	P15692	7422
HBP1	O60381	26959	VEGFA	P15692	7422
KLF12	Q9Y4X4	11278	VEGFA	P15692	7422
RAG2	P55895	5897	VEGFA	P15692	7422
ATRX	P46100	546	VEGFA	P15692	7422
ETV4	P43268	2118	VEGFA	P15692	7422
HNF4G	Q14541	3174	VEGFA	P15692	7422
EP400	Q96L91	57634	VEGFA	P15692	7422
LMO2	P25791	4005	VEGFA	P15692	7422
NCAPH2	Q6IBW4	29781	VEGFA	P15692	7422
EED	O75530	8726	VEGFA	P15692	7422
GATA3	P23771	2625	VEGFA	P15692	7422
ZNF76	P36508	7629	VEGFA	P15692	7422
DLX1	P56177	1745	VEGFA	P15692	7422
SMARCB1	Q12824	6598	VEGFA	P15692	7422
HOXC6	P09630	3223	VEGFA	P15692	7422
MECOM	Q03112	2122	VEGFA	P15692	7422
ZNF554	Q86TJ5	115196	VEGFA	P15692	7422
PBX3	P40426	5090	VEGFA	P15692	7422
TBP	P20226	6908	VEGFA	P15692	7422
RBPJ	Q06330	3516	VEGFA	P15692	7422
CTCF	P49711	10664	VEGFA	P15692	7422
TAZ	Q16635	6901	VEGFA	P15692	7422
LMNA	P02545	4000	VEGFA	P15692	7422
MBL2	P11226	4153	VEGFA	P15692	7422
ZNF391	Q9UJN7	346157	VEGFA	P15692	7422
TBL1XR1	Q9BZK7	79718	VEGFA	P15692	7422
FOXK2	Q01167	3607	VEGFA	P15692	7422
ILF3	Q12906	3609	VEGFA	P15692	7422
PKNOX1	P55347	5316	VEGFA	P15692	7422
SRF	P11831	6722	VEGFA	P15692	7422
BATF	Q16520	10538	VEGFA	P15692	7422
AGO2	Q9UKV8	27161	VEGFA	P15692	7422
TGIF2	Q9GZN2	60436	VEGFA	P15692	7422
NCOR1	O75376	9611	VEGFA	P15692	7422
IRF4	Q15306	3662	VEGFA	P15692	7422
TCF25	Q9BQ70	22980	VEGFA	P15692	7422
STAT5B	P51692	6777	VEGFA	P15692	7422
PADI2	Q9Y2J8	11240	VEGFA	P15692	7422
CTBP2	P56545	1488	VEGFA	P15692	7422
SSU72	Q9NP77	29101	VEGFA	P15692	7422
BRPF3	Q9ULD4	27154	VEGFA	P15692	7422
ERG	P11308	2078	VEGFA	P15692	7422
RCOR1	Q9UKL0	23186	VEGFA	P15692	7422
DDIT3	P35638	1649	VEGFA	P15692	7422
OCA2	Q04671	4948	VEGFA	P15692	7422
ZGPAT	Q8N5A5	84619	VEGFA	P15692	7422
RUNX3	Q13761	864	VEGFA	P15692	7422
UBP1	Q9NZI7	7342	VEGFA	P15692	7422
AFF4	Q9UHB7	27125	VEGFA	P15692	7422
FLI1	Q01543	2313	VEGFA	P15692	7422
ZNF366	Q8N895	167465	VEGFA	P15692	7422
CENPA	P49450	1058	VEGFA	P15692	7422
GATA4	P43694	2626	VEGFA	P15692	7422
TARDBP	Q13148	23435	VEGFA	P15692	7422
KAT2B	Q92831	8850	VEGFA	P15692	7422
MYCN	P04198	4613	VEGFA	P15692	7422
CDKN1B	P46527	1027	VEGFA	P15692	7422
KDM6B	O15054	23135	VEGFA	P15692	7422
ETV2	O00321	2116	VEGFA	P15692	7422
EGR2	P11161	1959	VEGFA	P15692	7422
EGLN2	Q96KS0	112398	VEGFA	P15692	7422
ZNF281	Q9Y2X9	23528	VEGFA	P15692	7422
RBM22	Q9NW64	55696	VEGFA	P15692	7422
WDR5	P61964	11091	VEGFA	P15692	7422
CDK8	P49336	1024	VEGFA	P15692	7422
SOX5	P35711	6660	VEGFA	P15692	7422
FOXA2	Q9Y261	3170	VEGFA	P15692	7422
MAX	P61244	4149	VEGFA	P15692	7422
ZNF574	Q6ZN55	64763	VEGFA	P15692	7422
GFI1B	Q5VTD9	8328	VEGFA	P15692	7422
SUMO2	P61956	6613	VEGFA	P15692	7422
ZNF629	Q9UEG4	23361	VEGFA	P15692	7422
BMPR1A	P36894	657	VEGFA	P15692	7422
NONO	Q15233	4841	VEGFA	P15692	7422
MTA3	Q9BTC8	57504	VEGFA	P15692	7422
NELFE	P18615	7936	VEGFA	P15692	7422
NUP98	P52948	4928	VEGFA	P15692	7422
PHF8	Q9UPP1	23133	VEGFA	P15692	7422
SOX4	Q06945	6659	VEGFA	P15692	7422
KCNH2	Q12809	3757	VEGFA	P15692	7422
NFE2L1	Q14494	4779	VEGFA	P15692	7422
KLF8	O95600	11279	VEGFA	P15692	7422
RFXANK	O14593	8625	VEGFA	P15692	7422
RBBP5	Q15291	5929	VEGFA	P15692	7422
KDM1A	O60341	23028	VEGFA	P15692	7422
ME1	P48163	4199	VEGFA	P15692	7422
DRAP1	Q14919	10589	VEGFA	P15692	7422
HCFC1	P51610	3054	VEGFA	P15692	7422
ZNF266	Q14584	10781	VEGFA	P15692	7422
BRD2	P25440	6046	VEGFA	P15692	7422
GATAD2B	Q8WXI9	57459	VEGFA	P15692	7422
KDM4A	O75164	9682	VEGFA	P15692	7422
TRIM28	Q13263	10155	VEGFA	P15692	7422
ELF1	P32519	1997	VEGFA	P15692	7422
CCND2	P30279	894	VEGFA	P15692	7422
ZNF580	Q9UK33	51157	VEGFA	P15692	7422
HOXC5	Q00444	3222	VEGFA	P15692	7422
GLI2	P10070	2736	VEGFA	P15692	7422
HEY1	Q9Y5J3	23462	VEGFA	P15692	7422
ZNF324	O75467	25799	VEGFA	P15692	7422
MUC22	E2RYF6	100507679	VEGFA	P15692	7422
WRNIP1	Q96S55	56897	VEGFA	P15692	7422
KDM3B	Q7LBC6	51780	VEGFA	P15692	7422
TP63	Q9H3D4	8626	VEGFA	P15692	7422
ELF3	P78545	1999	VEGFA	P15692	7422
ELF4	Q99607	2000	VEGFA	P15692	7422
ZNF263	O14978	10127	VEGFA	P15692	7422
CREB3L1	Q96BA8	90993	VEGFA	P15692	7422
CDK6	Q00534	1021	VEGFA	P15692	7422
MNT	Q99583	4335	VEGFA	P15692	7422
TRIM22	Q8IYM9	10346	VEGFA	P15692	7422
PCBP1	Q15365	5093	VEGFA	P15692	7422
GTF3C5	Q9Y5Q8	9328	VEGFA	P15692	7422
EGR3	Q06889	1960	VEGFA	P15692	7422
VDR	P11473	7421	VEGFA	P15692	7422
IVNS1ABP	Q9Y6Y0	10625	VEGFA	P15692	7422
SMARCC1	Q92922	6599	VEGFA	P15692	7422
YY1	P25490	7528	VEGFA	P15692	7422
SOX6	P35712	55553	VEGFA	P15692	7422
HMGN3	Q15651	9324	VEGFA	P15692	7422
NEUROG2	Q9H2A3	63973	VEGFA	P15692	7422
MYB	P10242	4602	VEGFA	P15692	7422
PTBP1	P26599	5725	VEGFA	P15692	7422
RUNX1T1	Q06455	862	VEGFA	P15692	7422
NANOG	Q9H9S0	79923	VEGFA	P15692	7422
GTF2B	Q00403	2959	VEGFA	P15692	7422
NR2C2	P49116	7182	VEGFA	P15692	7422
LMO1	P25800	4004	VEGFA	P15692	7422
INTS13	Q9NVM9	55726	VEGFA	P15692	7422
CDK12	Q9NYV4	51755	VEGFA	P15692	7422
NFE2L2	Q16236	4780	VEGFA	P15692	7422
HNRNPH1	P31943	3187	VEGFA	P15692	7422
ZEB1	P37275	6935	VEGFA	P15692	7422
MAPK14	Q16539	1432	VEGFA	P15692	7422
ZBED1	O96006	9189	VEGFA	P15692	7422
SLC30A9	Q6PML9	10463	VEGFA	P15692	7422
AHR	P35869	196	VEGFA	P15692	7422
MXD3	Q9BW11	83463	VEGFA	P15692	7422
SMAD4	Q13485	4089	VEGFA	P15692	7422
SRSF7	Q16629	6432	VEGFA	P15692	7422
BCOR	Q6W2J9	54880	VEGFA	P15692	7422
KDM3A	Q9Y4C1	55818	VEGFA	P15692	7422
PHF5A	Q7RTV0	84844	VEGFA	P15692	7422
BHLHE40	O14503	8553	VEGFA	P15692	7422
HOXA5	P20719	3202	VEGFA	P15692	7422
FOXO1	Q12778	2308	VEGFA	P15692	7422
KLF9	Q13886	687	VEGFA	P15692	7422
KDM5A	P29375	5927	VEGFA	P15692	7422
KDM5B	Q9UGL1	10765	VEGFA	P15692	7422
SMC1A	Q14683	8243	VEGFA	P15692	7422
ZBTB7A	O95365	51341	VEGFA	P15692	7422
KMT2A	Q03164	4297	VEGFA	P15692	7422
XRCC5	P13010	7520	VEGFA	P15692	7422
GATAD2A	Q86YP4	54815	VEGFA	P15692	7422
CTNNB1	P35222	1499	VEGFA	P15692	7422
NFKBIZ	Q9BYH8	64332	VEGFA	P15692	7422
NFYA	P23511	4800	VEGFA	P15692	7422
KLF13	Q9Y2Y9	51621	VEGFA	P15692	7422
JARID2	Q92833	3720	VEGFA	P15692	7422
IKZF2	Q9UKS7	22807	VEGFA	P15692	7422
ZNF654	Q8IZM8	-	VEGFA	P15692	7422
ESRRA	P11474	2101	VEGFA	P15692	7422
ZNF792	Q3KQV3	126375	VEGFA	P15692	7422
ZNF770	Q6IQ21	54989	VEGFA	P15692	7422
ASCL1	P50553	429	VEGFA	P15692	7422
ELK3	P41970	2004	VEGFA	P15692	7422
CBFB	Q13951	865	VEGFA	P15692	7422
NR1H3	Q13133	10062	VEGFA	P15692	7422
EMSY	Q7Z589	56946	VEGFA	P15692	7422
ERCC3	P19447	2071	VEGFA	P15692	7422
SETDB1	Q15047	9869	VEGFA	P15692	7422
ATF1	P18846	466	VEGFA	P15692	7422
ZNF35	P13682	7584	VEGFA	P15692	7422
ZNF750	Q32MQ0	79755	VEGFA	P15692	7422
GRHL2	Q6ISB3	79977	VEGFA	P15692	7422
JMJD1C	Q15652	221037	VEGFA	P15692	7422
FIP1L1	Q6UN15	81608	VEGFA	P15692	7422
BACH2	Q9BYV9	60468	VEGFA	P15692	7422
STAG1	Q8WVM7	10274	VEGFA	P15692	7422
CREBBP	Q92793	1387	VEGFA	P15692	7422
CEBPG	P53567	1054	VEGFA	P15692	7422
GPIHBP1	Q8IV16	338328	VEGFA	P15692	7422
EBF1	Q9UH73	1879	VEGFA	P15692	7422
TBL1X	O60907	6907	VEGFA	P15692	7422
BCLAF1	Q9NYF8	9774	VEGFA	P15692	7422
HDAC8	Q9BY41	55869	VEGFA	P15692	7422
ZNF260	Q3ZCT1	339324	VEGFA	P15692	7422
ASXL1	Q8IXJ9	171023	VEGFA	P15692	7422
NKX2-2	O95096	4821	VEGFA	P15692	7422
ZNF264	O43296	9422	VEGFA	P15692	7422
RELB	Q01201	5971	VEGFA	P15692	7422
NAB2	Q15742	4665	VEGFA	P15692	7422
DPF2	Q92785	5977	VEGFA	P15692	7422
CHD4	Q14839	1108	VEGFA	P15692	7422
SUZ12	Q15022	23512	VEGFA	P15692	7422
HMGB1	P09429	3146	VEGFA	P15692	7422
CXXC4	Q9H2H0	-	VEGFA	P15692	7422
GABPA	Q06546	2551	VEGFA	P15692	7422
SOX13	Q9UN79	9580	VEGFA	P15692	7422
NR1H2	P55055	7376	VEGFA	P15692	7422
E2F7	Q96AV8	144455	VEGFA	P15692	7422
VEZF1	Q14119	7716	VEGFA	P15692	7422
INO80	Q9ULG1	54617	VEGFA	P15692	7422
TBX2	Q13207	6909	VEGFA	P15692	7422
CC2D1A	Q6P1N0	54862	VEGFA	P15692	7422
NR3C1	P04150	2908	VEGFA	P15692	7422
SUPT5H	O00267	6829	VEGFA	P15692	7422
SIN3B	O75182	23309	VEGFA	P15692	7422
ZNF83	P51522	55769	VEGFA	P15692	7422
STAT2	P52630	6773	VEGFA	P15692	7422
CXXC1	Q9P0U4	30827	VEGFA	P15692	7422
ARID1A	O14497	8289	VEGFA	P15692	7422
ZNF740	Q8NDX6	283337	VEGFA	P15692	7422
POU2F2	P09086	5452	VEGFA	P15692	7422
HAND2	P61296	9464	VEGFA	P15692	7422
AFF1	P51825	4299	VEGFA	P15692	7422
E2F8	A0AVK6	79733	VEGFA	P15692	7422
NFE2	Q16621	4778	VEGFA	P15692	7422
FOXD2	O60548	2306	VEGFA	P15692	7422
SCRT2	Q9NQ03	85508	VEGFA	P15692	7422
L3MBTL2	Q969R5	83746	VEGFA	P15692	7422
KLF5	Q13887	688	VEGFA	P15692	7422
IRF1	P10914	3659	VEGFA	P15692	7422
OSR2	Q8N2R0	116039	VEGFA	P15692	7422
CTBP1	Q13363	1487	VEGFA	P15692	7422
ZNF217	O75362	7764	VEGFA	P15692	7422
NR2F6	P10588	2063	VEGFA	P15692	7422
TBX5	Q99593	6910	VEGFA	P15692	7422
ERCC6	Q03468	2074	VEGFA	P15692	7422
CBX1	P83916	10951	VEGFA	P15692	7422
KAT7	O95251	11143	VEGFA	P15692	7422
RERE	Q9P2R6	473	VEGFA	P15692	7422
TAF3	Q5VWG9	83860	VEGFA	P15692	7422
KDM4B	O94953	23030	VEGFA	P15692	7422
FOXA1	P55317	3169	VEGFA	P15692	7422
TAL1	P17542	6886	VEGFA	P15692	7422
ZKSCAN8	Q15776	7745	VEGFA	P15692	7422
ETV5	P41161	2119	VEGFA	P15692	7422
MBD4	O95243	8930	VEGFA	P15692	7422
IRF2	P14316	3660	VEGFA	P15692	7422
PAX5	Q02548	5079	VEGFA	P15692	7422
TBX21	Q9UL17	30009	VEGFA	P15692	7422
NFATC1	O95644	4772	VEGFA	P15692	7422
MAF	O75444	4094	VEGFA	P15692	7422
NFYC	Q13952	4802	VEGFA	P15692	7422
CBX8	Q9HC52	57332	VEGFA	P15692	7422
TCF3	P15923	6929	VEGFA	P15692	7422
CDK9	P50750	1025	VEGFA	P15692	7422
ATF3	P18847	467	VEGFA	P15692	7422
HNRNPLL	Q8WVV9	92906	VEGFA	P15692	7422
MTA1	Q13330	9112	VEGFA	P15692	7422
SIN3A	Q96ST3	25942	VEGFA	P15692	7422
ZNF341	Q9BYN7	84905	VEGFA	P15692	7422
E2F4	Q16254	1874	VEGFA	P15692	7422
PATZ1	Q9HBE1	23598	VEGFA	P15692	7422
ZFX	P17010	7543	VEGFA	P15692	7422
MBTD1	Q05BQ5	54799	VEGFA	P15692	7422
ZBTB25	P24278	7597	VEGFA	P15692	7422
FOSL2	P15408	2355	VEGFA	P15692	7422
SNAI2	O43623	6591	VEGFA	P15692	7422
HIF1A	Q16665	3091	VEGFB	P49765	7423
EGR1	P18146	1958	VEGFB	P49765	7423
TFAP2A	P05549	7020	VEGFB	P49765	7423
SP1	P08047	6667	VEGFB	P49765	7423
STAT3	P40763	6774	VEGFB	P49765	7423
YY1	P25490	7528	VEGFB	P49765	7423
WT1	P19544	7490	VEGFB	P49765	7423
HDGF	P51858	3068	VEGFB	P49765	7423
FOXO3	O43524	2309	VEGFB	P49765	7423
FOXM1	Q08050	2305	VEGFB	P49765	7423
SNAI2	O43623	6591	VEGFB	P49765	7423
MAZ	P56270	4150	VEGFB	P49765	7423
KLF10	Q13118	7071	VEGFB	P49765	7423
HDGFL3	Q9Y3E1	50810	VEGFB	P49765	7423
GABPB1	Q06547	2553	VEGFB	P49765	7423
SMARCA2	P51531	6595	VEGFB	P49765	7423
LEO1	Q8WVC0	123169	VEGFB	P49765	7423
INTS11	Q5TA45	54973	VEGFB	P49765	7423
NELFA	Q9H3P2	7469	VEGFB	P49765	7423
CEBPA	P49715	1050	VEGFB	P49765	7423
CNOT3	O75175	4849	VEGFB	P49765	7423
DNMT3B	Q9UBC3	1789	VEGFB	P49765	7423
ZBTB10	Q96DT7	65986	VEGFB	P49765	7423
RNF2	Q99496	6045	VEGFB	P49765	7423
MIER3	Q7Z3K6	166968	VEGFB	P49765	7423
NR2F1	P10589	7025	VEGFB	P49765	7423
DTL	Q9NZJ0	51514	VEGFB	P49765	7423
E2F6	O75461	1876	VEGFB	P49765	7423
ARID4B	Q4LE39	51742	VEGFB	P49765	7423
TRIM24	O15164	8805	VEGFB	P49765	7423
APOBEC3B	Q9UH17	9582	VEGFB	P49765	7423
FOXA3	P55318	3171	VEGFB	P49765	7423
GRHL3	Q8TE85	57822	VEGFB	P49765	7423
METTL3	Q86U44	56339	VEGFB	P49765	7423
AGO1	Q9UL18	26523	VEGFB	P49765	7423
JUND	P17535	3727	VEGFB	P49765	7423
REST	Q13127	5978	VEGFB	P49765	7423
RUNX1	Q01196	861	VEGFB	P49765	7423
BRD4	O60885	23476	VEGFB	P49765	7423
NRF1	Q16656	4899	VEGFB	P49765	7423
MXI1	P50539	4601	VEGFB	P49765	7423
MYOD1	P15172	4654	VEGFB	P49765	7423
RB1	P06400	5925	VEGFB	P49765	7423
MYNN	Q9NPC7	55892	VEGFB	P49765	7423
TCF4	P15884	6925	VEGFB	P49765	7423
SMARCA4	P51532	6597	VEGFB	P49765	7423
ZNF143	P52747	7702	VEGFB	P49765	7423
CEBPD	P49716	1052	VEGFB	P49765	7423
BCL11B	Q9C0K0	64919	VEGFB	P49765	7423
HNRNPL	P14866	3191	VEGFB	P49765	7423
RXRB	P28702	6257	VEGFB	P49765	7423
RXRA	P19793	6256	VEGFB	P49765	7423
DEK	P35659	7913	VEGFB	P49765	7423
KMT2B	Q9UMN6	9757	VEGFB	P49765	7423
HMGXB4	Q9UGU5	10042	VEGFB	P49765	7423
PTEN	P60484	5728	VEGFB	P49765	7423
GLIS1	Q8NBF1	148979	VEGFB	P49765	7423
SAP130	Q9H0E3	79595	VEGFB	P49765	7423
ZFHX2	Q9C0A1	85446	VEGFB	P49765	7423
SREBF2	Q12772	6721	VEGFB	P49765	7423
TFAP2C	Q92754	7022	VEGFB	P49765	7423
ZNF639	Q9UID6	51193	VEGFB	P49765	7423
CDK2	P24941	1017	VEGFB	P49765	7423
MYC	P01106	4609	VEGFB	P49765	7423
ZBTB48	P10074	3104	VEGFB	P49765	7423
SMAD5	Q99717	4090	VEGFB	P49765	7423
ATF2	P15336	1386	VEGFB	P49765	7423
CTCFL	Q8NI51	140690	VEGFB	P49765	7423
NOTCH1	P46531	4851	VEGFB	P49765	7423
FOXP1	Q9H334	27086	VEGFB	P49765	7423
ATF7	P17544	11016	VEGFB	P49765	7423
BACH1	O14867	571	VEGFB	P49765	7423
DAND5	Q8N907	199699	VEGFB	P49765	7423
TAF1	P21675	6872	VEGFB	P49765	7423
SAP30	O75446	8819	VEGFB	P49765	7423
FGFR1	P11362	2260	VEGFB	P49765	7423
ERF	P50548	2077	VEGFB	P49765	7423
CCNT2	O60583	905	VEGFB	P49765	7423
ESR1	P03372	2099	VEGFB	P49765	7423
CHD1	O14646	1105	VEGFB	P49765	7423
KDM4C	Q9H3R0	23081	VEGFB	P49765	7423
ZNF384	Q8TF68	171017	VEGFB	P49765	7423
NIPBL	Q6KC79	25836	VEGFB	P49765	7423
SCML2	Q9UQR0	10389	VEGFB	P49765	7423
HOMEZ	Q8IX15	57594	VEGFB	P49765	7423
IKZF1	Q13422	10320	VEGFB	P49765	7423
EP300	Q09472	2033	VEGFB	P49765	7423
NR5A2	O00482	2494	VEGFB	P49765	7423
PGR	P06401	5241	VEGFB	P49765	7423
GATA2	P23769	2624	VEGFB	P49765	7423
NR2F2	P24468	7026	VEGFB	P49765	7423
NFIL3	Q16649	4783	VEGFB	P49765	7423
SS18	Q15532	6760	VEGFB	P49765	7423
RFX3	P48380	5991	VEGFB	P49765	7423
CUL4A	Q13619	8451	VEGFB	P49765	7423
BRD1	O95696	23774	VEGFB	P49765	7423
CHD8	Q9HCK8	57680	VEGFB	P49765	7423
TP53BP1	Q12888	7158	VEGFB	P49765	7423
CEBPB	P17676	1051	VEGFB	P49765	7423
MTA2	O94776	9219	VEGFB	P49765	7423
SALL3	Q9BXA9	27164	VEGFB	P49765	7423
SSRP1	Q08945	6749	VEGFB	P49765	7423
MBTPS2	O43462	51360	VEGFB	P49765	7423
NFKB2	Q00653	4791	VEGFB	P49765	7423
ZFP36	P26651	7538	VEGFB	P49765	7423
USF1	P22415	7391	VEGFB	P49765	7423
SMC3	Q9UQE7	9126	VEGFB	P49765	7423
NCOR2	Q9Y618	9612	VEGFB	P49765	7423
NEUROD1	Q13562	4760	VEGFB	P49765	7423
BMI1	P35226	100532731;648	VEGFB	P49765	7423
HNRNPK	P61978	3190	VEGFB	P49765	7423
BRD3	Q15059	8019	VEGFB	P49765	7423
SP5	Q6BEB4	389058	VEGFB	P49765	7423
CHD2	O14647	1106	VEGFB	P49765	7423
PEX2	P28328	5828	VEGFB	P49765	7423
MSC	O60682	9242	VEGFB	P49765	7423
KLF15	Q9UIH9	28999	VEGFB	P49765	7423
HIF3A	Q9Y2N7	64344	VEGFB	P49765	7423
FOXN3	O00409	1112	VEGFB	P49765	7423
ZNF148	Q9UQR1	7707	VEGFB	P49765	7423
MED1	Q15648	5469	VEGFB	P49765	7423
H2AZ1	P0C0S5	3015	VEGFB	P49765	7423
PLAG1	Q6DJT9	5324	VEGFB	P49765	7423
TAF15	Q92804	8148	VEGFB	P49765	7423
CSNK2A1	P68400	1457	VEGFB	P49765	7423
MAFF	Q9ULX9	23764	VEGFB	P49765	7423
UBTF	P17480	7343	VEGFB	P49765	7423
ZBTB26	Q9HCK0	57684	VEGFB	P49765	7423
TCF7L2	Q9NQB0	6934	VEGFB	P49765	7423
TFEB	P19484	7942	VEGFB	P49765	7423
MBD3	O95983	53615	VEGFB	P49765	7423
TFAP4	Q01664	7023	VEGFB	P49765	7423
SMAD2	Q15796	4087	VEGFB	P49765	7423
POU5F1	Q01860	5460	VEGFB	P49765	7423
KLF6	Q99612	1316	VEGFB	P49765	7423
TCF12	Q99081	6938	VEGFB	P49765	7423
ME3	Q16798	10873	VEGFB	P49765	7423
NCOA1	Q15788	8648	VEGFB	P49765	7423
TP53	P04637	7157	VEGFB	P49765	7423
SRSF3	P84103	6428	VEGFB	P49765	7423
SIRT1	Q96EB6	23411	VEGFB	P49765	7423
RAD21	O60216	5885	VEGFB	P49765	7423
KDM2B	Q8NHM5	84678	VEGFB	P49765	7423
SP140	Q13342	11262	VEGFB	P49765	7423
SPI1	P17947	6688	VEGFB	P49765	7423
PMEPA1	Q969W9	56937	VEGFB	P49765	7423
HDAC1	Q13547	3065	VEGFB	P49765	7423
CBFA2T2	O43439	9139	VEGFB	P49765	7423
MITF	O75030	4286	VEGFB	P49765	7423
ID3	Q02535	3399	VEGFB	P49765	7423
RFX1	P22670	5989	VEGFB	P49765	7423
ZHX2	Q9Y6X8	22882	VEGFB	P49765	7423
HSF1	Q00613	3297	VEGFB	P49765	7423
USF2	Q15853	7392	VEGFB	P49765	7423
BCL3	P20749	602	VEGFB	P49765	7423
MLLT1	Q03111	4298	VEGFB	P49765	7423
SP2	Q02086	6668	VEGFB	P49765	7423
TRPS1	Q9UHF7	7227	VEGFB	P49765	7423
ZBTB17	Q13105	7709	VEGFB	P49765	7423
ZNF652	Q9Y2D9	22834	VEGFB	P49765	7423
ARID2	Q68CP9	196528	VEGFB	P49765	7423
MED26	O95402	9441	VEGFB	P49765	7423
OGG1	O15527	4968	VEGFB	P49765	7423
TCF7L1	Q9HCS4	83439	VEGFB	P49765	7423
STAT1	P42224	6772	VEGFB	P49765	7423
CAT	P04040	847	VEGFB	P49765	7423
SMAD3	P84022	4088	VEGFB	P49765	7423
MXD4	Q14582	10608	VEGFB	P49765	7423
LEF1	Q9UJU2	51176	VEGFB	P49765	7423
BCL6	P41182	604	VEGFB	P49765	7423
EZH2	Q15910	2146	VEGFB	P49765	7423
KLF11	O14901	8462	VEGFB	P49765	7423
RBFOX2	O43251	23543	VEGFB	P49765	7423
HIRA	P54198	7290	VEGFB	P49765	7423
FUS	P35637	2521	VEGFB	P49765	7423
ARNT	P27540	405	VEGFB	P49765	7423
NFIA	Q12857	4774	VEGFB	P49765	7423
PPARG	P37231	5468	VEGFB	P49765	7423
BRD9	Q9H8M2	65980	VEGFB	P49765	7423
SP4	Q02446	6671	VEGFB	P49765	7423
ZNF175	Q9Y473	7728	VEGFB	P49765	7423
LARP7	Q4G0J3	51574	VEGFB	P49765	7423
RAG2	P55895	5897	VEGFB	P49765	7423
EP400	Q96L91	57634	VEGFB	P49765	7423
NCAPH2	Q6IBW4	29781	VEGFB	P49765	7423
PHF6	Q8IWS0	84295	VEGFB	P49765	7423
EED	O75530	8726	VEGFB	P49765	7423
GATA3	P23771	2625	VEGFB	P49765	7423
GLIS2	Q9BZE0	84662	VEGFB	P49765	7423
SMARCB1	Q12824	6598	VEGFB	P49765	7423
BRCA1	P38398	672	VEGFB	P49765	7423
PBX3	P40426	5090	VEGFB	P49765	7423
TBP	P20226	6908	VEGFB	P49765	7423
SETD7	Q8WTS6	80854	VEGFB	P49765	7423
RBPJ	Q06330	3516	VEGFB	P49765	7423
CTCF	P49711	10664	VEGFB	P49765	7423
LMNA	P02545	4000	VEGFB	P49765	7423
MBL2	P11226	4153	VEGFB	P49765	7423
SRF	P11831	6722	VEGFB	P49765	7423
AGO2	Q9UKV8	27161	VEGFB	P49765	7423
IRF4	Q15306	3662	VEGFB	P49765	7423
STAT5B	P51692	6777	VEGFB	P49765	7423
SRC	P12931	6714	VEGFB	P49765	7423
PADI2	Q9Y2J8	11240	VEGFB	P49765	7423
BRPF3	Q9ULD4	27154	VEGFB	P49765	7423
ERG	P11308	2078	VEGFB	P49765	7423
LMNB1	P20700	4001	VEGFB	P49765	7423
RCOR1	Q9UKL0	23186	VEGFB	P49765	7423
AFF4	Q9UHB7	27125	VEGFB	P49765	7423
FLI1	Q01543	2313	VEGFB	P49765	7423
CENPA	P49450	1058	VEGFB	P49765	7423
TARDBP	Q13148	23435	VEGFB	P49765	7423
SP3	Q02447	6670	VEGFB	P49765	7423
MYCN	P04198	4613	VEGFB	P49765	7423
CDKN1B	P46527	1027	VEGFB	P49765	7423
KDM6B	O15054	23135	VEGFB	P49765	7423
EGR2	P11161	1959	VEGFB	P49765	7423
EGLN2	Q96KS0	112398	VEGFB	P49765	7423
CDK8	P49336	1024	VEGFB	P49765	7423
FOXA2	Q9Y261	3170	VEGFB	P49765	7423
MAX	P61244	4149	VEGFB	P49765	7423
E2F1	Q01094	1869	VEGFB	P49765	7423
ZNF823	P16415	55552	VEGFB	P49765	7423
SUMO2	P61956	6613	VEGFB	P49765	7423
THAP1	Q9NVV9	55145	VEGFB	P49765	7423
NONO	Q15233	4841	VEGFB	P49765	7423
MTA3	Q9BTC8	57504	VEGFB	P49765	7423
NFKB1	P19838	4790	VEGFB	P49765	7423
NELFE	P18615	7936	VEGFB	P49765	7423
HEXIM1	O94992	10614	VEGFB	P49765	7423
NUP98	P52948	4928	VEGFB	P49765	7423
PHF8	Q9UPP1	23133	VEGFB	P49765	7423
KCNH2	Q12809	3757	VEGFB	P49765	7423
NFE2L1	Q14494	4779	VEGFB	P49765	7423
RBBP5	Q15291	5929	VEGFB	P49765	7423
KDM1A	O60341	23028	VEGFB	P49765	7423
KLF4	O43474	9314	VEGFB	P49765	7423
ME1	P48163	4199	VEGFB	P49765	7423
HCFC1	P51610	3054	VEGFB	P49765	7423
ZNF207	O43670	7756	VEGFB	P49765	7423
BRD2	P25440	6046	VEGFB	P49765	7423
GATAD2B	Q8WXI9	57459	VEGFB	P49765	7423
KDM4A	O75164	9682	VEGFB	P49765	7423
TRIM28	Q13263	10155	VEGFB	P49765	7423
ELF1	P32519	1997	VEGFB	P49765	7423
HEY1	Q9Y5J3	23462	VEGFB	P49765	7423
AR	P10275	367	VEGFB	P49765	7423
TP63	Q9H3D4	8626	VEGFB	P49765	7423
ELF3	P78545	1999	VEGFB	P49765	7423
p65	O43245	-	VEGFB	P49765	7423
ZNF263	O14978	10127	VEGFB	P49765	7423
MNT	Q99583	4335	VEGFB	P49765	7423
PCBP1	Q15365	5093	VEGFB	P49765	7423
EGR3	Q06889	1960	VEGFB	P49765	7423
TEAD4	Q15561	7004	VEGFB	P49765	7423
RUNX2	Q13950	860	VEGFB	P49765	7423
SMARCC1	Q92922	6599	VEGFB	P49765	7423
JUN	P05412	3725	VEGFB	P49765	7423
RBM14	Q96PK6	100526737;10432	VEGFB	P49765	7423
HMGN3	Q15651	9324	VEGFB	P49765	7423
NEUROG2	Q9H2A3	63973	VEGFB	P49765	7423
MYB	P10242	4602	VEGFB	P49765	7423
PTBP1	P26599	5725	VEGFB	P49765	7423
NANOG	Q9H9S0	79923	VEGFB	P49765	7423
LMO1	P25800	4004	VEGFB	P49765	7423
INTS13	Q9NVM9	55726	VEGFB	P49765	7423
NFE2L2	Q16236	4780	VEGFB	P49765	7423
ZEB1	P37275	6935	VEGFB	P49765	7423
SLC30A9	Q6PML9	10463	VEGFB	P49765	7423
KDM7A	Q6ZMT4	80853	VEGFB	P49765	7423
AHR	P35869	196	VEGFB	P49765	7423
MXD3	Q9BW11	83463	VEGFB	P49765	7423
SMAD4	Q13485	4089	VEGFB	P49765	7423
RELA	Q04206	5970	VEGFB	P49765	7423
BCOR	Q6W2J9	54880	VEGFB	P49765	7423
KDM3A	Q9Y4C1	55818	VEGFB	P49765	7423
FOXO1	Q12778	2308	VEGFB	P49765	7423
KLF9	Q13886	687	VEGFB	P49765	7423
KDM5B	Q9UGL1	10765	VEGFB	P49765	7423
SMC1A	Q14683	8243	VEGFB	P49765	7423
ZBTB7A	O95365	51341	VEGFB	P49765	7423
KMT2A	Q03164	4297	VEGFB	P49765	7423
RARA	P10276	5914	VEGFB	P49765	7423
NFYA	P23511	4800	VEGFB	P49765	7423
KLF13	Q9Y2Y9	51621	VEGFB	P49765	7423
JARID2	Q92833	3720	VEGFB	P49765	7423
CREB1	P16220	1385	VEGFB	P49765	7423
CBFB	Q13951	865	VEGFB	P49765	7423
ATF1	P18846	466	VEGFB	P49765	7423
ZNF750	Q32MQ0	79755	VEGFB	P49765	7423
USP7	Q93009	7874	VEGFB	P49765	7423
FIP1L1	Q6UN15	81608	VEGFB	P49765	7423
STAG1	Q8WVM7	10274	VEGFB	P49765	7423
EBF1	Q9UH73	1879	VEGFB	P49765	7423
HDAC8	Q9BY41	55869	VEGFB	P49765	7423
DPF2	Q92785	5977	VEGFB	P49765	7423
SUZ12	Q15022	23512	VEGFB	P49765	7423
HMGB1	P09429	3146	VEGFB	P49765	7423
GABPA	Q06546	2551	VEGFB	P49765	7423
TBX2	Q13207	6909	VEGFB	P49765	7423
NR3C1	P04150	2908	VEGFB	P49765	7423
SUPT5H	O00267	6829	VEGFB	P49765	7423
CXXC1	Q9P0U4	30827	VEGFB	P49765	7423
ZNF740	Q8NDX6	283337	VEGFB	P49765	7423
HDAC2	Q92769	3066	VEGFB	P49765	7423
AFF1	P51825	4299	VEGFB	P49765	7423
E2F8	A0AVK6	79733	VEGFB	P49765	7423
NFE2	Q16621	4778	VEGFB	P49765	7423
L3MBTL2	Q969R5	83746	VEGFB	P49765	7423
PRDM14	Q9GZV8	63978	VEGFB	P49765	7423
IRF1	P10914	3659	VEGFB	P49765	7423
CTBP1	Q13363	1487	VEGFB	P49765	7423
XBP1	P17861	7494	VEGFB	P49765	7423
ERCC6	Q03468	2074	VEGFB	P49765	7423
CBX1	P83916	10951	VEGFB	P49765	7423
KAT7	O95251	11143	VEGFB	P49765	7423
RERE	Q9P2R6	473	VEGFB	P49765	7423
TAF3	Q5VWG9	83860	VEGFB	P49765	7423
KDM4B	O94953	23030	VEGFB	P49765	7423
FOXA1	P55317	3169	VEGFB	P49765	7423
TAL1	P17542	6886	VEGFB	P49765	7423
ETV5	P41161	2119	VEGFB	P49765	7423
MBD4	O95243	8930	VEGFB	P49765	7423
IRF2	P14316	3660	VEGFB	P49765	7423
ETS1	P14921	2113	VEGFB	P49765	7423
NFATC1	O95644	4772	VEGFB	P49765	7423
MAF	O75444	4094	VEGFB	P49765	7423
NFYC	Q13952	4802	VEGFB	P49765	7423
TCF3	P15923	6929	VEGFB	P49765	7423
CDK9	P50750	1025	VEGFB	P49765	7423
ATF3	P18847	467	VEGFB	P49765	7423
HNRNPLL	Q8WVV9	92906	VEGFB	P49765	7423
MTA1	Q13330	9112	VEGFB	P49765	7423
SIN3A	Q96ST3	25942	VEGFB	P49765	7423
E2F4	Q16254	1874	VEGFB	P49765	7423
ZFX	P17010	7543	VEGFB	P49765	7423
FOSL2	P15408	2355	VEGFB	P49765	7423

[truncated: 6 more sheets: Table S11, Table S12, Table S13, Table S14, Table S15, Table S16]
